# Supplementary material for: The Effect of Women’s Empowerment in the Utilisation of Family Planning in Western Ethiopia: A Structural Equation Modelling Approach
Source: Int J Environ Res Public Health. 2021 Jun 18;18(12):6550. doi: 10.3390/ijerph18126550 (PMC8296516; doi:10.3390/ijerph18126550)
Supplement: Supplementary file 1 [file ijerph-18-06550-s001.zip]

Archive with 2 entries (2 files):
- Copy of Supplemenatry 1 Dataset.xlsx
- Supplementary Files 2 Questionaire.pdf
