# Supplementary material for: The Effect of Women’s Empowerment in the Utilisation of Family Planning in Western Ethiopia: A Structural Equation Modelling Approach
Source: Int J Environ Res Public Health. 2021 Jun 18;18(12):6550. doi: 10.3390/ijerph18126550 (PMC8296516; doi:10.3390/ijerph18126550)
Supplement: Supplementary file 1 [file ijerph-18-06550-s001.zip › Copy of Supplemenatry 1 Dataset.xlsx]

## Sheet: Sheet1
start	end	dearrespondentmynameisyournamewe	mayistartnow	interviewername	enteradate	woreda	kebele	v9	v10	v11	residence	howoldareyouageincompletedyears	whatisthehighestlevelandgradeory	doyouhaveaccesstosourceofinforma	howfrequentlydoyoulistenreadnews	whatisyourreligion	areyoucurrentlymarriedorlivingto	atwhatagedidyoumarryorstarttoliv	doyoudrinkalcoholandorchewkhatfr	whatisyourcurrentemploymentstatu	whatisyourcurrentoccupation	whatisthemainsourceofincomeofyou	ifothermention	wealthofthefamily	relativetootherhouseholdsintheco	howoldisyourhusbandpartnerinfull	whatwasthehighestlevelofschoolyo	employmentstatusofyourhusbandint	doesyourhusbandpartnerdrinkalcoh	nowiwouldliketoaskaboutallthebir	haveyouevergivenbirth	howmanychildrendoyouhaveinyourli	totalnumberofchildrenalive	totalnumberofmalechildren	totalnumberoffemalechildren	howoldistheyoungestchild	ifthenumberofchildrenaremorethan	doesyourhusbandpartnerhasanother	iwouldliketotalkwithyouaboutfami	areyoupregnantnow	haveyouheardaboutcontraceptiveto	pleasenamethemethodsthatyouknowa	v44	v45	v46	v47	v48	v49	v50
2020-06-29T16:14:52.778+03:00	2020-06-29T16:32:33.519+03:00		Yes	Lamesa Banti	2020-06-29	Dedo	Kata Kidada				Rural	30	Higher	Yes	sometimes	Christian Protestant	Yes, currently married	30	No	Employed	Employed and salaried	husbandry		Low	Medium	30	Higher	Employed	No		Yes	1	1	0	1	2	Four Years	No		No	Yes	WIthdrawal	0	0	0	0	0	0	0
2020-06-29T16:07:50.384+03:00	2020-06-29T16:23:27.965+03:00		Yes	Muzayim Aman	2020-06-29	Dedo	Kata Kidada				Rural	20	Primary(1-8)	Yes	frequently	Muslim	Yes, currently married	18	Yes	Employed	Farmer	labour		Medium	Medium	25	Primary(1-8)	Employed	Yes		Yes	4	3	2	2	2	One year	Yes		Yes, currently pregnant	Yes	Injectables Implants Pill	0	0	0	1	1	1	0
2020-07-07T05:14:18.593+03:00	2020-07-10T06:29:03.848+03:00		Yes	Beyene Dorsisa	2020-07-07	Dedo	Kata Kidada				Rural	30	Illiterate	No		Muslim	Yes, currently married	20	No	Not employed	Daily labourer	labour		Low	Low	35	Illiterate	Not employed	Yes		Yes	5	4	2	2	4	Four Years	No		No	Yes	Injectables	0	0	0	1	0	0	0
2020-06-29T18:16:15.176+03:00	2020-07-08T21:52:29.212+03:00		Yes	Muzayim Aman	2020-06-29	Dedo	Kata Kidada				Rural	29	Low Secondary(9-10)	Yes	frequently	Muslim	Yes, currently married	20	No	Employed	Farmer	land cultivation		Medium	High	36	Higher	Not employed	Yes		Yes	2	2	2	0	2	Four Years	No		No	No
2020-07-07T10:07:31.110+03:00	2020-07-07T10:48:23.371+03:00		Yes	Muzayim Aman	2020-07-07	Dedo	Kata Kidada				Urban	28	Primary(1-8)	Yes	frequently	Muslim	Yes, currently married	18	Yes	Not employed	Farmer	land cultivation		Medium	Medium	32	Primary(1-8)	Not employed	Yes		Yes	5	4	2	2	2	Two Years	No		No	Yes	Injectables Implants	0	0	0	1	1	0	0
2020-07-07T11:17:56.014+03:00	2020-07-07T11:34:04.532+03:00		Yes	Muzayim Aman	2020-07-07	Dedo	Kata Kidada				Urban	20	Primary(1-8)	Yes	frequently	Muslim	Yes, currently married	2	No	Not employed	Farmer	land cultivation		Low	Low	30	Primary(1-8)	Not employed	Yes		Yes	2	2	0	2	2	Two Years	No		No	No
2020-07-07T11:34:17.607+03:00	2020-07-09T09:11:23.637+03:00		Yes	Muzayim Aman	2020-07-07	Dedo	Kata Kidada				Urban	25	Primary(1-8)	Yes	sometimes	Muslim	Yes, currently married	18	No	Employed	Trader/Own business	small business		Medium	Medium	35	Lower Secondary(9-10)	Not employed	Yes		Yes	3	3	2	1	1	Three years	Yes		No	Yes	Injectables	0	0	0	1	0	0	0
2020-07-07T11:48:42.214+03:00	2020-07-07T11:59:33.201+03:00		Yes	Muzayim Aman	2020-07-07	Dedo	Kata Kidada				Urban	28	Illiterate	Yes	sometimes	Muslim	Yes, currently married	18	Yes	Not employed	Farmer	land cultivation		Low	Low	34	Illiterate	Not employed	Yes		Yes	3	3	0	3	4	Two Years	No		No	No
2020-07-07T12:42:53.814+03:00	2020-07-07T13:00:48.289+03:00		Yes	Muzayim Aman	2020-07-07	Dedo	Kata Kidada				Urban	31	Primary(1-8)	Yes	sometimes	Muslim	Yes, currently married	20	Yes	Employed	Employed and salaried	small business		Medium	Medium	34	Upper Secondary(11-12)	Not employed	Yes		Yes	4	3	1	2	3	Three years	No		No	Yes	Injectables Implants IUD	0	0	1	1	1	0	0
2020-07-07T13:04:42.322+03:00	2020-07-07T13:15:10.586+03:00		Yes	Muzayim Aman	2020-07-07	Dedo	Kata Kidada				Urban	23	Primary(1-8)	Yes	sometimes	Muslim	Yes, currently married	17	No	Not employed	Farmer	land cultivation		Low	Medium	28	Primary(1-8)	Not employed	Yes		Yes	2	2	1	1	2	Two Years	No		No	Yes	Injectables	0	0	0	1	0	0	0
2020-07-07T13:23:34.143+03:00	2020-07-07T13:37:43.272+03:00		Yes	Muzayim Aman	2020-07-07	Dedo	Kata Kidada				Urban	22	Low Secondary(9-10)	Yes	frequently	Muslim	Yes, currently married	18	Yes	Employed	Trader/Own business	small business		Medium	Medium	25	Lower Secondary(9-10)	Not employed	Yes		Yes	1	0	0	0	5	More than four years	No		No	Yes	Injectables Implants Pill Male Condom	0	0	0	1	1	1	1
2020-07-07T13:47:31.735+03:00	2020-07-07T13:59:10.994+03:00		Yes	Muzayim Aman	2020-07-07	Dedo	Kata Kidada				Urban	46	Illiterate	Yes	frequently	Muslim	Yes, currently married	18	Yes	Not employed	Farmer	land cultivation		Medium	Medium	52	Illiterate	Not employed	Yes		Yes	7	5	3	2	3	Three years	No		No	Yes	Injectables Implants	0	0	0	1	1	0	0
2020-07-07T14:05:57.837+03:00	2020-07-07T14:17:31.069+03:00		Yes	Muzayim Aman	2020-07-07	Dedo	Kata Kidada				Urban	20	Low Secondary(9-10)	Yes	sometimes	Muslim	Yes, currently married	19	No	Not employed	Trader/Own business	small business		Medium	Medium	28	Primary(1-8)	Not employed	Yes		Yes	1	1	0	1	1	One year	No		No	Yes	Injectables Implants Pill	0	0	0	1	1	1	0
2020-07-07T14:19:19.298+03:00	2020-07-07T14:30:11.196+03:00		Yes	Muzayim Aman	2020-07-07	Dedo	Kata Kidada				Urban	21	Primary(1-8)	Yes	sometimes	Muslim	Yes, currently married	18	No	Not employed	Trader/Own business	small business		Medium	Medium	26	Primary(1-8)	Not employed	No		Yes	1	1	0	1	1	One year	No		No	Yes	Injectables Implants Male Condom	0	0	0	1	1	0	1
2020-07-07T14:44:21.448+03:00	2020-07-07T14:56:54.565+03:00		Yes	Muzayim Aman	2020-07-07	Dedo	Kata Kidada				Urban	33	Illiterate	Yes	rarely	Muslim	Yes, currently married	18	No	Not employed	Farmer	land cultivation		Medium	Medium	35	Primary(1-8)	Not employed	Yes		Yes	5	5	3	2	1	Two Years	No		No	Yes	Implants Injectables	0	0	0	1	1	0	0
2020-07-07T14:58:38.674+03:00	2020-07-07T15:14:30.771+03:00		Yes	Muzayim Aman	2020-07-07	Dedo	Kata Kidada				Rural	38	Illiterate	Yes	sometimes	Muslim	Yes, currently married	19	Yes	Not employed	Farmer	land cultivation		Medium	Medium	60	Primary(1-8)	Not employed	Yes		Yes	1	1	0	1	14	More than four years	Yes		No	No
2020-07-07T15:35:30.471+03:00	2020-07-07T15:41:25.500+03:00		Yes	Muzayim Aman	2020-07-07	Dedo	Kata Kidada				Urban	36	Illiterate	Yes	sometimes	Muslim	Yes, currently married	18	Yes	Not employed	Farmer	land cultivation		Low	Low	41	Illiterate	Not employed	Yes		Yes	7	6	2	4	3	Two Years	No		No	Yes	Injectables	0	0	0	1	0	0	0
2020-07-07T15:46:12.397+03:00	2020-07-07T15:56:05.642+03:00		Yes	Muzayim Aman	2020-07-07	Dedo	Kata Kidada				Rural	30	Illiterate	Yes	sometimes	Muslim	Yes, currently married	22	Yes	Not employed	Farmer	land cultivation		Low	Low	33	Primary(1-8)	Not employed	Yes		Yes	4	4	3	1	2	Two Years	Yes		Yes, currently pregnant	No
2020-07-07T16:30:42.775+03:00	2020-07-07T16:52:25.866+03:00		Yes	Muzayim Aman	2020-07-07	Dedo	Kata Kidada				Urban	34	Illiterate	Yes	sometimes	Muslim	Yes, currently married	17	Yes	Not employed	Farmer	land cultivation		Medium	Medium	40	Primary(1-8)	Not employed	Yes		Yes	6	6	3	3	1	Three years	No		No	Yes	Injectables Pill Implants	0	0	0	1	1	1	0
2020-07-08T08:33:25.920+03:00	2020-07-08T10:52:38.082+03:00		Yes	Muzayim Aman	2020-07-08	Dedo	Garima Guda				Rural	26	Illiterate	Yes	sometimes	Muslim	Yes, currently married	19	No	Not employed	Farmer	land cultivation		Low	Low	32	Primary(1-8)	Not employed	Yes		Yes	2	0	0	2	1	Three years	No		No	Yes	Implants Injectables Pill	0	0	0	1	1	1	0
2020-07-08T10:53:11.717+03:00	2020-07-08T11:03:08.498+03:00		Yes	Muzayim Aman	2020-07-08	Dedo	Garima Guda				Rural	35	Illiterate	Yes	rarely	Muslim	Yes, currently married	16	No	Not employed	Farmer	land cultivation		Medium	Medium	45	Illiterate	Not employed	No		Yes	5	5	1	4	4	Four Years	No		No	Yes	Injectables Implants Pill	0	0	0	1	1	1	0
2020-07-08T11:06:31.275+03:00	2020-07-08T11:14:52.454+03:00		Yes	Muzayim Aman	2020-07-08	Dedo	Garima Guda				Rural	23	Illiterate	Yes	rarely	Muslim	Yes, currently married	18	No	Not employed	Farmer	land cultivation		Low	Low	30	Primary(1-8)	Not employed	No		Yes	2	2	1	1	2	Three years	No		No	Yes	Injectables Implants	0	0	0	1	1	0	0
2020-07-08T11:15:12.846+03:00	2020-07-08T11:28:56.899+03:00		Yes	Muzayim Aman	2020-07-08	Dedo	Garima Guda				Rural	33	Illiterate	No		Muslim	Yes, currently married	20	No	Not employed	Farmer	land cultivation		Medium	Medium	40	Illiterate	Not employed	No		Yes	6	5	2	3	3	Two Years	No		No	No
2020-07-08T11:34:16.864+03:00	2020-07-08T11:42:39.775+03:00		Yes	Muzayim Aman	2020-07-08	Dedo	Kata Kidada				Rural	40	Illiterate	No		Muslim	Yes, currently married	22	No	Not employed	Farmer	land cultivation		Medium	Medium	42	Illiterate	Not employed	No		Yes	6	6	2	4	5	Two Years	No		No	Yes	Implants Injectables	0	0	0	1	1	0	0
2020-07-08T11:42:57.003+03:00	2020-07-08T11:56:44.285+03:00		Yes	Muzayim Aman	2020-07-08	Dedo	Garima Guda				Rural	29	Primary(1-8)	Yes	sometimes	Muslim	Yes, currently married	17	No	Not employed	Farmer	land cultivation		Medium	Medium	35	Primary(1-8)	Not employed	Yes		Yes	4	4	3	1	3	Three years	No		Yes, currently pregnant	Yes	Injectables Implants Pill	0	0	0	1	1	1	0
2020-07-08T11:57:24.942+03:00	2020-07-08T12:07:24.065+03:00		Yes	Muzayim Aman	2020-07-08	Dedo	Garima Guda				Rural	40	Illiterate	No		Muslim	Yes, currently married	21	Yes	Not employed	Farmer	land cultivation		Medium	Medium	43	Illiterate	Not employed	No		Yes	6	4	1	5	5	Three years	No		No	Yes	Injectables Implants Pill	0	0	0	1	1	1	0
2020-07-08T12:07:39.528+03:00	2020-07-08T12:14:57.816+03:00		Yes	Muzayim Aman	2020-07-08	Dedo	Garima Guda				Rural	28	Illiterate	Yes	sometimes	Muslim	Yes, currently married	22	No	Not employed	Farmer	land cultivation		Medium	Medium	32	Primary(1-8)	Not employed	Yes		Yes	2	2	1	1	3	Three years	Yes		No	Yes	Injectables Implants IUD Pill	0	0	1	1	1	1	0
2020-07-08T12:15:23.018+03:00	2020-07-08T12:25:57.695+03:00		Yes	Muzayim Aman	2020-07-08	Dedo	Garima Guda				Rural	30	Primary(1-8)	Yes	sometimes	Muslim	Yes, currently married	18	No	Not employed	Farmer	land cultivation		Medium	Medium	32	Primary(1-8)	Not employed	Yes		Yes	3	3	0	3	3	Three years	No		Yes, currently pregnant	Yes	Injectables Implants IUD	0	0	1	1	1	0	0
2020-07-08T12:27:00.829+03:00	2020-07-08T12:33:37.350+03:00		Yes	Muzayim Aman	2020-07-08	Dedo	Garima Guda				Rural	25	Primary(1-8)	Yes	rarely	Muslim	Yes, currently married	20	No	Not employed	Farmer	land cultivation		Medium	Medium	27	Primary(1-8)	Not employed	No		Yes	2	2	2	0	2	Two Years	No		No	Yes	Injectables Implants	0	0	0	1	1	0	0
2020-07-08T12:48:46.110+03:00	2020-07-08T13:03:16.475+03:00		Yes	Muzayim Aman	2020-07-08	Dedo	Garima Guda				Rural	30	Illiterate	Yes	rarely	Muslim	Yes, currently married	18	No	Not employed	Farmer	land cultivation		Medium	Medium	32	Primary(1-8)	Not employed	No		Yes	3	2	1	1	3	Three years	No		Yes, currently pregnant	Yes	Injectables Implants Pill	0	0	0	1	1	1	0
2020-07-08T13:04:29.880+03:00	2020-07-08T13:11:51.971+03:00		Yes	Muzayim Aman	2020-07-08	Dedo	Garima Guda				Rural	32	Primary(1-8)	Yes	rarely	Muslim	Yes, currently married	18	No	Not employed	Farmer	land cultivation		Medium	Medium	35	Illiterate	Not employed	Yes		Yes	4	4	3	1	2	Three years	No		No	Yes	Injectables Implants	0	0	0	1	1	0	0
2020-07-08T13:12:52.943+03:00	2020-07-08T13:17:43.092+03:00		Yes	Muzayim Aman	2020-07-08	Dedo	Garima Guda				Rural	23	Primary(1-8)	Yes	sometimes	Muslim	Yes, currently married	18	No	Not employed	Farmer	land cultivation		Medium	Medium	25	Primary(1-8)	Not employed	Yes		Yes	1	1	1	0	3	Three years	No		No	Yes	Injectables Implants IUD Pill	0	0	1	1	1	1	0
2020-07-08T13:29:29.882+03:00	2020-07-08T13:39:47.344+03:00		Yes	Muzayim Aman	2020-07-08	Dedo	Garima Guda				Rural	35	Illiterate	Yes	rarely	Muslim	Yes, currently married	18	No	Not employed	Farmer	land cultivation		Medium	Medium	40	Illiterate	Not employed	No		Yes	5	3	2	1	5	Three years	No		No	Yes	Injectables Implants Pill	0	0	0	1	1	1	0
2020-07-08T13:40:21.603+03:00	2020-07-08T14:07:52.833+03:00		Yes	Muzayim Aman	2020-07-08	Dedo	Garima Guda				Rural	28	Illiterate	Yes	sometimes	Muslim	Yes, currently married	20	No	Not employed	Farmer	land cultivation		Low	Low	32	Illiterate	Not employed	Yes		Yes	3	3	0	3	2	Three years	No		No	Yes	Injectables Implants	0	0	0	1	1	0	0
2020-07-08T14:10:01.291+03:00	2020-07-08T14:30:30.541+03:00		Yes	Muzayim Aman	2020-07-08	Dedo	Garima Guda				Rural	28	Illiterate	Yes	rarely	Muslim	Yes, currently married	18	No	Not employed	Farmer	land cultivation		Medium	Medium	30	Primary(1-8)	Not employed	No		Yes	3	2	2	0	3	Three years	Yes		Yes, currently pregnant	Yes	Injectables Implants Pill	0	0	0	1	1	1	0
2020-07-08T14:34:15.318+03:00	2020-07-08T15:04:14.996+03:00		Yes	Muzayim Aman	2020-07-08	Dedo	Garima Guda				Rural	25	Primary(1-8)	Yes	rarely	Muslim	Yes, currently married	18	No	Not employed	Farmer	land cultivation		Medium	Medium	32	Primary(1-8)	Not employed	Yes		Yes	2	2	2	0	2	Three years	No		No	Yes	IUD Injectables Male Condom Implants	0	0	1	1	1	0	1
2020-07-08T15:20:42.404+03:00	2020-07-08T15:28:44.463+03:00		Yes	Muzayim Aman	2020-07-08	Dedo	Garima Guda				Rural	25	Primary(1-8)	Yes	sometimes	Muslim	Yes, currently married	18	No	Not employed	Farmer	land cultivation		Medium	Medium	32	Primary(1-8)	Not employed	No		Yes	1	1	1	0	1	One year	No		No	Yes	Injectables Implants Pill	0	0	0	1	1	1	0
2020-07-08T15:29:37.853+03:00	2020-07-08T15:37:10.312+03:00		Yes	Muzayim Aman	2020-07-08	Dedo	Garima Guda				Rural	28	Primary(1-8)	Yes	rarely	Muslim	Yes, currently married	16	No	Not employed	Farmer	land cultivation		Medium	Medium	34	Primary(1-8)	Not employed	Yes		Yes	5	5	0	4	2	Two Years	No		No	Yes	Injectables Implants	0	0	0	1	1	0	0
2020-07-08T16:07:18.353+03:00	2020-07-08T16:21:13.257+03:00		Yes	Muzayim Aman	2020-07-08	Dedo	Garima Guda				Rural	36	Primary(1-8)	Yes	sometimes	Muslim	Yes, currently married	18	No	Not employed	Farmer	land cultivation		Medium	Medium	42	Lower Secondary(9-10)	Not employed	Yes		Yes	6	6	3	3	6	Four Years	No		No	Yes	Injectables Implants	0	0	0	1	1	0	0
2020-07-08T16:59:55.453+03:00	2020-07-08T17:07:18.114+03:00		Yes	Muzayim Aman	2020-07-08	Dedo	Garima Guda				Rural	45	Primary(1-8)	Yes	rarely	Christian Orthodox	Yes, currently married	22	No	Not employed	Farmer	land cultivation		Low	Low	48	Primary(1-8)	Not employed	No		Yes	5	5	4	1	7	Three years	No		No	Yes	Injectables Implants Pill	0	0	0	1	1	1	0
2020-07-08T17:07:36.179+03:00	2020-07-08T17:16:09.780+03:00		Yes	Muzayim Aman	2020-07-08	Dedo	Garima Guda				Rural	32	Technical/Vocational	Yes	frequently	Muslim	Yes, currently married	26	Yes	Employed	Employed and salaried	paid job		Medium	Medium	33	Technical/Vocational	Not employed	Yes		Yes	1	1	1	0	6	More than four years	No		No	Yes	IUD Injectables Implants Pill Male Condom Female Condom Lactational amenorrhoea method(LAM) WIthdrawal	0	0	1	1	1	1	1
2020-07-08T17:16:37.056+03:00	2020-07-08T17:27:16.089+03:00		Yes	Muzayim Aman	2020-07-08	Dedo	Garima Guda				Rural	25	Primary(1-8)	Yes	sometimes	Muslim	Yes, currently married	22	No	Not employed	Farmer	land cultivation		Medium	Medium	28	Lower Secondary(9-10)	Not employed	Yes		Yes	1	1	1	0	2	Three years	No		No	Yes	Injectables Implants IUD	0	0	1	1	1	0	0
2020-07-08T17:33:26.996+03:00	2020-07-08T17:42:59.833+03:00		Yes	Muzayim Aman	2020-07-08	Dedo	Garima Guda				Rural	38	Primary(1-8)	Yes	rarely	Muslim	Yes, currently married	23	No	Not employed	Farmer	land cultivation		Medium	Medium	40	Primary(1-8)	Not employed	Yes		Yes	7	7	2	5	6	Three years	No		No	Yes	Injectables Implants	0	0	0	1	1	0	0
2020-07-09T09:12:01.283+03:00	2020-07-09T11:41:23.810+03:00		Yes	Muzayim Aman	2020-07-09	Mancho				Gariru Kadida	Rural	18	Low Secondary(9-10)	Yes	sometimes	Muslim	Yes, currently married	16	No	Not employed	Trader/Own business	small business		Medium	Medium	30	Primary(1-8)	Not employed	Yes		Yes	1	1	0	1	1	Three years	No		No	Yes	Injectables Implants Pill	0	0	0	1	1	1	0
2020-07-09T11:43:08.741+03:00	2020-07-09T11:55:34.514+03:00		Yes	Muzayim Aman	2020-07-09	Mancho				Gariru Kadida	Rural	27	Primary(1-8)	Yes	sometimes	Muslim	Yes, currently married	16	No	Not employed	Farmer	land cultivation		Medium	Medium	35	Illiterate	Not employed	No		Yes	6	6	2	4	2	Three years	No		No	Yes	Injectables Implants	0	0	0	1	1	0	0
2020-07-09T11:59:35.100+03:00	2020-07-09T12:13:21.508+03:00		Yes	Muzayim Aman	2020-07-09	Mancho				Gariru Kadida	Rural	38	Illiterate	Yes	sometimes	Muslim	Yes, currently married	18	No	Not employed	Farmer	land cultivation		Medium	Medium	52	Illiterate	Not employed	No		No							No		No	Yes	Lactational amenorrhoea method(LAM) Implants Injectables	0	0	0	1	1	0	0
2020-07-09T12:13:28.754+03:00	2020-07-09T12:23:19.022+03:00		Yes	Muzayim Aman	2020-07-09	Mancho				Gariru Kadida	Rural	26	Primary(1-8)	Yes	sometimes	Muslim	Yes, currently married	18	No	Not employed	Farmer	land cultivation		Medium	Medium	28	Lower Secondary(9-10)	Not employed	Yes		Yes	3	3	1	3	2	Two Years	No		No	Yes	Injectables Implants	0	0	0	1	1	0	0
2020-07-09T12:24:25.461+03:00	2020-07-09T12:34:29.879+03:00		Yes	Muzayim Aman	2020-07-09	Mancho				Gariru Kadida	Rural	35	Illiterate	Yes	sometimes	Muslim	Yes, currently married	20	No	Not employed	Farmer	land cultivation		Medium	Medium	40	Illiterate	Not employed	Yes		Yes	4	4	2	2	1	Two Years	No		No	Yes	Injectables Implants	0	0	0	1	1	0	0
2020-07-09T12:35:17.195+03:00	2020-07-09T12:44:22.464+03:00		Yes	Muzayim Aman	2020-07-09	Mancho				Gariru Kadida	Rural	33	Primary(1-8)	Yes	rarely	Muslim	Yes, currently married	16	No	Not employed	Farmer	land cultivation		Low	Low	38	Illiterate	Not employed	Yes		Yes	4	4	1	3	3	Three years	No		No	Yes	Injectables Implants	0	0	0	1	1	0	0
2020-07-09T12:44:45.961+03:00	2020-07-09T12:57:01.110+03:00		Yes	Muzayim Aman	2020-07-09	Mancho				Gariru Kadida	Rural	22	Primary(1-8)	Yes	sometimes	Muslim	Yes, currently married	16	No	Not employed	Trader/Own business	small business		Medium	Medium	26	Primary(1-8)	Not employed	Yes		Yes	2	2	1	1	2	Three years	No		No	Yes	Injectables Implants	0	0	0	1	1	0	0
2020-07-09T13:03:12.134+03:00	2020-07-09T13:13:05.166+03:00		Yes	Muzayim Aman	2020-07-09	Mancho				Gariru Kadida	Rural	27	Illiterate	Yes	frequently	Muslim	Yes, currently married	18	No	Not employed	Farmer	land cultivation		Medium	Medium	40	Illiterate	Not employed	Yes		Yes	4	4	2	2	1	Two Years	No		No	Yes	Injectables	0	0	0	1	0	0	0
2020-07-09T13:16:03.165+03:00	2020-07-09T13:28:45.503+03:00		Yes	Muzayim Aman	2020-07-09	Mancho				Gariru Kadida	Rural	35	Illiterate	Yes	rarely	Muslim	Yes, currently married	16	No	Not employed	Farmer	land cultivation		Medium	Medium	37	Illiterate	Not employed	No		Yes	4	4	1	3	4	Two Years	No		Yes, currently pregnant	Yes	Injectables Implants	0	0	0	1	1	0	0
2020-07-09T13:33:02.767+03:00	2020-07-09T13:46:37.384+03:00		Yes	Muzayim Aman	2020-07-09	Mancho				Gariru Kadida	Rural	30	Illiterate	Yes	rarely	Muslim	Yes, currently married	15	No	Not employed	Farmer	land cultivation		Medium	Medium	36	Illiterate	Not employed	Yes		Yes	6	5	4	1	1	Three years	No		No	Yes	Injectables	0	0	0	1	0	0	0
2020-07-09T13:48:01.018+03:00	2020-07-09T13:58:12.893+03:00		Yes	Muzayim Aman	2020-07-09	Mancho				Gariru Kadida	Rural	40	Illiterate	No		Muslim	Yes, currently married	17	No	Not employed	Farmer	land cultivation		Medium	Medium	45	Primary(1-8)	Not employed	Yes		Yes	6	5	3	2	7	Three years	No		No	Yes	Implants Injectables	0	0	0	1	1	0	0
2020-07-09T13:58:34.147+03:00	2020-07-09T14:07:22.651+03:00		Yes	Muzayim Aman	2020-07-09	Mancho				Gariru Kadida	Rural	46	Illiterate	No		Muslim	Yes, currently married	17	No	Not employed	Farmer	land cultivation		Medium	Medium	55	Primary(1-8)	Not employed	Yes		Yes	10	6	4	2	9	Three years	Yes		No	Yes	Injectables Implants	0	0	0	1	1	0	0
2020-07-09T14:08:55.969+03:00	2020-07-09T14:19:51.472+03:00		Yes	Muzayim Aman	2020-07-09	Mancho				Gariru Kadida	Rural	20	Primary(1-8)	Yes	rarely	Muslim	Yes, currently married	18	No	Not employed	Farmer	land cultivation		Medium	Medium	30	Illiterate	Not employed	Yes		Yes	1	1	0	1	2	Two Years	No		No	Yes	Injectables Implants IUD	0	0	1	1	1	0	0
2020-07-09T14:31:25.322+03:00	2020-07-09T14:41:48.697+03:00		Yes	Muzayim Aman	2020-07-09	Mancho				Gariru Kadida	Urban	32	Illiterate	Yes	sometimes	Muslim	Yes, currently married	15	No	Not employed	Farmer	land cultivation		Medium	Medium	38	Illiterate	Not employed	Yes		Yes	5	5	4	1	1	Two Years	No		No	Yes	Injectables Implants	0	0	0	1	1	0	0
2020-07-09T14:52:25.482+03:00	2020-07-09T15:03:08.535+03:00		Yes	Muzayim Aman	2020-07-09	Mancho				Gariru Kadida	Rural	28	Illiterate	No		Muslim	Yes, currently married	24	No	Not employed	Farmer	land cultivation		Medium	Medium	40	Illiterate	Not employed	Yes		Yes	2	1	0	0	2	Three years	Yes		No	Yes	Injectables Implants	0	0	0	1	1	0	0
2020-07-09T15:05:13.724+03:00	2020-07-09T15:19:24.055+03:00		Yes	Muzayim Aman	2020-07-09	Mancho				Gariru Kadida	Rural	40	Illiterate	No		Muslim	Yes, currently married	15	No	Not employed	Farmer	land cultivation		Medium	Medium	45	Primary(1-8)	Not employed	No		Yes	7	7	5	2	8	Two Years	No		No	Yes	Injectables	0	0	0	1	0	0	0
2020-07-09T15:26:39.033+03:00	2020-07-09T15:38:59.365+03:00		Yes	Muzayim Aman	2020-07-09	Mancho				Gariru Kadida	Rural	25	Illiterate	No		Muslim	Yes, currently married	17	Yes	Not employed	Farmer	land cultivation		High	High	31	Illiterate	Not employed	Yes		Yes	3	3	0	3	2	Two Years	No		Yes, currently pregnant	Yes	Injectables Pill Implants	0	0	0	1	1	1	0
2020-07-09T15:47:09.926+03:00	2020-07-09T16:02:26.036+03:00		Yes	Muzayim Aman	2020-07-09	Mancho				Gariru Kadida	Rural	34	Illiterate	Yes	sometimes	Muslim	Yes, currently married	21	No	Not employed	Farmer	land cultivation		Medium	Medium	40	Primary(1-8)	Not employed	No		Yes	4	4	3	1	4	Three years	Yes		No	Yes	Injectables Pill	0	0	0	1	0	1	0
2020-07-09T16:03:59.881+03:00	2020-07-09T16:20:40.520+03:00		Yes	Muzayim Aman	2020-07-09	Mancho				Gariru Kadida	Rural	24	Primary(1-8)	No		Muslim	Yes, currently married	18	No	Not employed	Farmer	land cultivation		High	High	28	Primary(1-8)	Not employed	No		Yes	3	3	2	1	1	Two Years	No		No	Yes	Injectables Pill	0	0	0	1	0	1	0
2020-07-09T16:23:43.707+03:00	2020-07-09T16:32:35.447+03:00		Yes	Muzayim Aman	2020-07-09	Mancho				Gariru Kadida	Rural	30	Primary(1-8)	Yes	frequently	Muslim	Yes, currently married	18	Yes	Not employed	Farmer	land cultivation		High	High	55	Illiterate	Not employed	No		Yes	6	6	3	3	8	Three years	Yes		No	Yes	Injectables	0	0	0	1	0	0	0
2020-07-09T16:37:01.495+03:00	2020-07-09T16:49:38.436+03:00		Yes	Muzayim Aman	2020-07-09	Mancho				Gariru Kadida	Rural	22	Technical/Vocational	Yes	frequently	Muslim	Yes, currently married	19	No	Employed	Employed and salaried	paid job		Medium	Medium	32	Higher	Not employed	Yes		Yes	1	1	1	0	3	Three years	No		Yes, currently pregnant	Yes	Injectables Implants Pill Lactational amenorrhoea method(LAM)	0	0	0	1	1	1	0
2020-07-10T08:52:56.382+03:00	2020-07-10T09:06:39.221+03:00		Yes	Muzayim Aman	2020-07-10	Mancho				Busase Elan	Rural	25	Primary(1-8)	Yes	rarely	Muslim	Yes, currently married	22	No	Not employed	Farmer	land cultivation		Medium	Medium	35	Illiterate	Not employed	Yes		Yes	1	1	0	1	1	Three years	Yes		No	Yes	Injectables Pill	0	0	0	1	0	1	0
2020-07-10T09:08:26.018+03:00	2020-07-10T09:15:04.705+03:00		Yes	Muzayim Aman	2020-07-10	Mancho				Busase Elan	Rural	35	Illiterate	No		Muslim	Yes, currently married	16	Yes	Not employed	Farmer	land cultivation		Low	Low	50	Primary(1-8)	Not employed	Yes		Yes	5	3	2	1	4	Three years	No		No	No
2020-07-10T09:16:43.353+03:00	2020-07-10T09:30:45.285+03:00		Yes	Muzayim Aman	2020-07-10	Mancho				Busase Elan	Rural	30	Illiterate	No		Muslim	Yes, currently married	18	No	Not employed	Farmer	land cultivation		Low	Low	40	Illiterate	Not employed	No		Yes	7	7	2	5	2	Two Years	No		No	Yes	Injectables	0	0	0	1	0	0	0
2020-07-10T09:41:39.448+03:00	2020-07-10T09:57:35.843+03:00		Yes	Muzayim Aman	2020-07-10	Mancho				Busase Elan	Rural	40	Primary(1-8)	Yes	rarely	Muslim	Yes, currently married	20	No	Not employed	Farmer	land cultivation		Medium	Medium	45	Primary(1-8)	Not employed	No		Yes	7	7	6	1	5	Three years	Yes		No	Yes	IUD Injectables Implants Pill	0	0	1	1	1	1	0
2020-07-10T09:57:43.855+03:00	2020-07-10T10:08:53.315+03:00		Yes	Muzayim Aman	2020-07-10	Mancho				Busase Elan	Rural	36	Primary(1-8)	No		Muslim	Yes, currently married	15	No	Not employed	Farmer	land cultivation		Low	Low	45	Primary(1-8)	Not employed	Yes		Yes	7	6	3	3	9	Three years	No		No	Yes	Injectables Pill	0	0	0	1	0	1	0
2020-07-10T10:09:00.611+03:00	2020-07-10T10:17:41.713+03:00		Yes	Muzayim Aman	2020-07-10	Mancho				Busase Elan	Rural	32	Illiterate	Yes	sometimes	Muslim	Yes, currently married	16	Yes	Not employed	Farmer	land cultivation		Low	Low	40	Illiterate	Not employed	Yes		Yes	6	5	3	2	4	Two Years	No		No	Yes	Injectables Implants	0	0	0	1	1	0	0
2020-07-10T10:36:18.413+03:00	2020-07-10T10:45:28.472+03:00		Yes	Muzayim Aman	2020-07-10	Mancho				Busase Elan	Rural	45	Primary(1-8)	No		Muslim	Yes, currently married	20	No	Not employed	Farmer	land cultivation		Low	Low	53	Illiterate	Not employed	Yes		Yes	6	4	1	3	6	Two Years	No		No	No
2020-07-10T10:45:37.878+03:00	2020-07-10T10:56:57.344+03:00		Yes	Muzayim Aman	2020-07-10	Mancho				Busase Elan	Rural	33	Illiterate	No		Muslim	Yes, currently married	16	No	Not employed	Farmer	land cultivation		Low	Low	35	Illiterate	Not employed	Yes		Yes	6	5	3	2	1	Two Years	No		No	Yes	Injectables Implants	0	0	0	1	1	0	0
2020-07-10T10:57:09.904+03:00	2020-07-10T12:06:04.116+03:00		Yes	Muzayim Aman	2020-07-10	Mancho				Busase Elan	Rural	45	Illiterate	No		Muslim	Yes, currently married	16	No	Not employed	Farmer	land cultivation		Medium	Medium	55	Illiterate	Not employed	No		Yes	5	5	2	0	11	Three years	No		No	No
2020-07-10T12:06:10.241+03:00	2020-07-10T12:15:13.207+03:00		Yes	Muzayim Aman	2020-07-10	Dedo	Kata Kidada				Urban	40	Illiterate	Yes	sometimes	Muslim	Yes, currently married	28	No	Not employed	Trader/Own business	small business		Medium	Medium	46	Illiterate	Not employed	Yes		Yes	3	3	1	2	4	Two Years	No		No	Yes	Injectables Implants Pill	0	0	0	1	1	1	0
2020-07-10T12:15:20.318+03:00	2020-07-10T13:10:27.486+03:00		Yes	Muzayim Aman	2020-07-10	Dedo	Kata Kidada				Urban	45	Illiterate	Yes	sometimes	Muslim	Yes, currently married	15	No	Not employed	Farmer	land cultivation		Low	Low	50	Illiterate	Not employed	No		Yes	6	6	6	0	10	Three years	Yes		Yes, currently pregnant	No
2020-07-07T16:02:25.258+03:00	2020-07-07T16:07:19.900+03:00		Yes	Mohammed Abduljabar	2020-07-07	Dedo	Kata Unta an				Rural	42	Illiterate	No		Muslim	Yes, currently married	16	No	Not employed	Farmer	land cultivation		Medium	Medium	45	Illiterate	Not employed	Yes		Yes	9	7	2	5	15	Two Years	No		No	Yes	Pill Injectables	0	0	0	1	0	1	0
2020-07-07T11:04:51.846+03:00	2020-07-08T06:20:56.258+03:00		Yes	Mohammed Abduljabar	2020-07-07	Dedo	Kata Unta an				Rural	40	Illiterate	No		Muslim	Yes, currently married	16	No	Not employed	Farmer	land cultivation		Low	Low	49	Illiterate	Not employed	Yes		Yes	8	10	6	4	9	Two Years	No		No	Yes	Pill Injectables	0	0	0	1	0	1	0
2020-07-07T11:16:01.884+03:00	2020-07-07T11:27:37.948+03:00		Yes	Mohammed Abduljabar	2020-07-07	Dedo	Kata Unta an				Rural	22	Low Secondary(9-10)	No		Muslim	Yes, currently married	20	Yes	Not employed	Farmer	land cultivation		Medium	Low	26	Technical/Vocational	Not employed	Yes		Yes	1	1	1	0	1	One year	No		No	Yes	Pill Injectables	0	0	0	1	0	1	0
2020-07-07T11:27:49.949+03:00	2020-07-07T11:40:02.785+03:00		Yes	Mohammed Abduljabar	2020-07-07	Dedo	Kata Unta an				Rural	25	Primary(1-8)	No		Muslim	Yes, living with a partner	17	No	Not employed	Daily labourer	land cultivation		Low	Low	30	Primary(1-8)	Not employed	Yes		Yes	2	2	2	0	3	Two Years	No		No	Yes	Pill Injectables	0	0	0	1	0	1	0
2020-07-07T11:48:43.757+03:00	2020-07-07T11:57:24.936+03:00		Yes	Mohammed Abduljabar	2020-07-07	Dedo	Kata Unta an				Rural	17	Primary(1-8)	Yes	sometimes	Muslim	Yes, currently married	16	No	Not employed	Trader/Own business	small business		Medium	Medium	20	Primary(1-8)	Not employed	Yes		No							No		No	Yes	Injectables Pill	0	0	0	1	0	1	0
2020-07-07T11:58:11.455+03:00	2020-07-07T12:05:44.391+03:00		Yes	Mohammed Abduljabar	2020-07-07	Dedo	Kata Unta an				Rural	40	Illiterate	Yes	sometimes	Muslim	Yes, currently married	16	Yes	Not employed	Farmer	land cultivation		Medium	Medium	52	Primary(1-8)	Not employed	Yes		Yes	8	8	3	5	8	Two Years	No		No	Yes	Injectables Pill	0	0	0	1	0	1	0
2020-07-07T12:19:23.862+03:00	2020-07-07T12:29:27.158+03:00		Yes	Mohammed Abduljabar	2020-07-07	Dedo	Kata Unta an				Rural	33	Primary(1-8)	Yes	sometimes	Muslim	Yes, currently married	20	No	Not employed	Farmer	land cultivation		Low	Low	40	Illiterate	Employed	Yes		Yes	6	4	4	2	1	Three years	No		No	Yes	Injectables Pill	0	0	0	1	0	1	0
2020-07-07T12:44:59.221+03:00	2020-07-07T12:55:25.685+03:00		Yes	Mohammed Abduljabar	2020-07-07	Dedo	Kata Unta an				Rural	22	Primary(1-8)	Yes	sometimes	Muslim	Yes, currently married	19	No	Not employed	Farmer	land cultivation		Medium	Medium	30	Primary(1-8)	Not employed	Yes		Yes	1	1	0	1	2	One year	No		No	Yes	Pill Injectables	0	0	0	1	0	1	0
2020-07-07T13:00:35.892+03:00	2020-07-07T13:06:27.345+03:00		Yes	Mohammed Abduljabar	2020-07-07	Dedo	Kata Unta an				Rural	45	Illiterate	No		Muslim	Yes, currently married	19	No	Not employed	Farmer	land cultivation		Low	Low	50	Illiterate	Not employed	Yes		Yes	6	5	0	5	12	Four Years	No		No	Yes	Injectables	0	0	0	1	0	0	0
2020-07-07T13:09:31.912+03:00	2020-07-07T13:16:11.847+03:00		Yes	Mohammed Abduljabar	2020-07-07	Dedo	Kata Unta an				Rural	27	Illiterate	No		Muslim	Yes, currently married	12	No	Not employed	Farmer	land cultivation		Low	Low	40	Illiterate	Not employed	Yes		Yes	6	4	3	1	2	Three years	No		No	Yes	Injectables Pill	0	0	0	1	0	1	0
2020-07-07T13:18:41.702+03:00	2020-07-07T13:27:39.319+03:00		Yes	Mohammed Abduljabar	2020-07-07	Dedo	Kata Unta an				Rural	22	Primary(1-8)	Yes	sometimes	Muslim	Yes, currently married	17	No	Not employed	Farmer	land cultivation		Medium	Medium	32	Primary(1-8)	Not employed	Yes		Yes	3	1	2	1	9	Three years	Yes		No	Yes	Injectables Pill	0	0	0	1	0	1	0
2020-07-07T13:27:45.224+03:00	2020-07-07T13:34:55.731+03:00		Yes	Mohammed Abduljabar	2020-07-07	Dedo	Kata Unta an				Rural	20	Illiterate	Yes	sometimes	Muslim	Yes, currently married	17	No	Employed	Farmer	land cultivation		Medium	Medium	30	Primary(1-8)	Not employed	Yes		Yes	2	2	1	1	1	Two Years	No		No	Yes	Pill Injectables	0	0	0	1	0	1	0
2020-07-07T13:44:05.268+03:00	2020-07-07T13:51:01.192+03:00		Yes	Mohammed Abduljabar	2020-07-07	Dedo	Kata Unta an				Rural	30	Illiterate	No		Muslim	Yes, currently married	16	No	Not employed	Farmer	land cultivation		Medium	Medium	35	Illiterate	Not employed	Yes		Yes	3	3	2	1	3	Three years	No		No	Yes	Pill Injectables	0	0	0	1	0	1	0
2020-07-07T13:51:55.411+03:00	2020-07-07T14:03:36.751+03:00		Yes	Mohammed Abduljabar	2020-07-07	Dedo	Kata Unta an				Rural	35	Illiterate	No		Muslim	Yes, currently married	15	Yes	Not employed	Farmer	land cultivation		Medium	Medium	45	Illiterate	Not employed	Yes		Yes	7	6	1	5	10	Three years	No		No	Yes	Injectables Pill Implants	0	0	0	1	1	1	0
2020-07-07T14:11:16.457+03:00	2020-07-07T14:16:54.524+03:00		Yes	Mohammed Abduljabar	2020-07-07	Dedo	Kata Unta an				Rural	35	Illiterate	Yes	sometimes	Muslim	Yes, currently married	18	No	Not employed	Farmer	land cultivation		Medium	Medium	40	Illiterate	Not employed	Yes		Yes	3	3	2	1	6	Four Years	Yes		No	Yes	Pill Implants Injectables	0	0	0	1	1	1	0
2020-07-07T14:17:20.064+03:00	2020-07-07T14:30:47.525+03:00		Yes	Mohammed Abduljabar	2020-07-07	Dedo	Kata Unta an				Rural	20	Primary(1-8)	Yes	sometimes	Muslim	Yes, currently married	16	Yes	Not employed	Farmer	land cultivation		Medium	Medium	30	Lower Secondary(9-10)	Not employed	Yes		Yes	2	2	0	2	1	Two Years	No		No	Yes	Injectables Pill Implants	0	0	0	1	1	1	0
2020-07-07T15:13:07.273+03:00	2020-07-07T15:19:44.349+03:00		Yes	Mohammed Abduljabar	2020-07-07	Dedo	Kata Unta an				Rural	20	Illiterate	Yes	sometimes	Muslim	Yes, currently married	18	No	Not employed	Farmer	land cultivation		Low	Medium	35	Illiterate	Not employed	Yes		Yes	1	1	1	0	2	One year	No		No	Yes	Injectables	0	0	0	1	0	0	0
2020-07-07T15:21:31.132+03:00	2020-07-07T15:29:22.238+03:00		Yes	Mohammed Abduljabar	2020-07-07	Dedo	Kata Unta an				Rural	20	Illiterate	No		Muslim	Yes, currently married	19	Yes	Not employed	Farmer	land cultivation		Medium	Medium	30	Lower Secondary(9-10)	Not employed	Yes		No							No		Yes, currently pregnant	Yes	Injectables Pill	0	0	0	1	0	1	0
2020-07-07T15:35:08.708+03:00	2020-07-07T15:42:53.149+03:00		Yes	Mohammed Abduljabar	2020-07-07	Dedo	Kata Unta an				Rural	29	Illiterate	Yes	sometimes	Muslim	Yes, currently married	16	Yes	Not employed	Farmer	land cultivation		Medium	Medium	32	Illiterate	Not employed	Yes		Yes	4	3	1	2	2	Two Years	No		No	Yes	Injectables Pill	0	0	0	1	0	1	0
2020-07-07T15:42:56.821+03:00	2020-07-07T15:50:47.631+03:00		Yes	Mohammed Abduljabar	2020-07-07	Dedo	Kata Unta an				Rural	22	Illiterate	Yes	sometimes	Muslim	Yes, currently married	19	No	Not employed	Farmer	land cultivation		Medium	Medium	29	Illiterate	Not employed	Yes		No							No		Yes, currently pregnant	Yes	Pill Injectables	0	0	0	1	0	1	0
2020-07-07T15:51:02.697+03:00	2020-07-07T15:56:43.817+03:00		Yes	Mohammed Abduljabar	2020-07-07	Dedo	Kata Unta an				Rural	45	Illiterate	Yes	sometimes	Muslim	Yes, currently married	15	Yes	Not employed	Farmer	land cultivation		Medium	Medium	50	Illiterate	Not employed	Yes		Yes	6	6	2	4	14	Three years	No		No	No
2020-07-07T16:07:24.305+03:00	2020-07-07T16:12:56.755+03:00		Yes	Mohammed Abduljabar	2020-07-07	Dedo	Kata Unta an				Rural	20	Illiterate	No		Muslim	Yes, currently married	18	No	Not employed	Farmer	land cultivation		Low	Low	25	Primary(1-8)	Not employed	Yes		Yes	1	1	1	0	1	One year	No		No	Yes	Pill Injectables Implants	0	0	0	1	1	1	0
2020-07-07T16:31:32.171+03:00	2020-07-07T16:38:54.758+03:00		Yes	Mohammed Abduljabar	2020-07-07	Dedo	Kata Unta an				Rural	22	Primary(1-8)	Yes	sometimes	Muslim	Yes, currently married	19	No	Not employed	Farmer	land cultivation		Medium	Medium	30	Primary(1-8)	Not employed	Yes		Yes	2	2	1	1	1	Two Years	No		No	Yes	Injectables Implants Pill IUD	0	0	1	1	1	1	0
2020-07-07T16:42:50.843+03:00	2020-07-07T16:53:25.422+03:00		Yes	Mohammed Abduljabar	2020-07-07	Dedo	Kata Unta an				Rural	42	Primary(1-8)	No		Muslim	Yes, currently married	15	Yes	Not employed	Employed and salaried	labour		Medium	Medium	59	Higher	Employed	Yes		Yes	7	6	5	1	7	Two Years	No		No	Yes	Injectables Pill	0	0	0	1	0	1	0
2020-07-08T10:16:30.365+03:00	2020-07-08T10:23:45.267+03:00		Yes	Mohammed Abduljabar	2020-07-08	Dedo	Garima Guda				Rural	29	Illiterate	No		Muslim	Yes, currently married	15	No	Not employed	Farmer	land cultivation		Low	Low	35	Illiterate	Not employed	Yes		Yes	4	4	3	1	4	Three years	No		Yes, currently pregnant	Yes	Pill Injectables	0	0	0	1	0	1	0
2020-07-08T10:23:52.415+03:00	2020-07-08T17:56:59.398+03:00		Yes	Mohammed Abduljabar	2020-07-08	Dedo	Garima Guda				Rural	40	Illiterate	No		Muslim	Yes, currently married	15	No	Not employed	Farmer	land cultivation		Medium	Medium	45	Illiterate	Not employed	Yes		Yes	14	8	5	3	9	Two Years	No		No	Yes	Injectables Implants Pill	0	0	0	1	1	1	0
2020-07-08T10:31:59.248+03:00	2020-07-08T17:57:34.386+03:00		Yes	Mohammed Abduljabar	2020-07-08	Dedo	Garima Guda				Rural	19	Primary(1-8)	No		Muslim	Yes, currently married	17	No	Not employed	Farmer	land cultivation		Low	Low	25	Primary(1-8)	Not employed	No		Yes	1	1	1	0	1	One year	No		No	Yes	Injectables Pill	0	0	0	1	0	1	0
2020-07-08T10:52:38.376+03:00	2020-07-08T10:58:53.264+03:00		Yes	Mohammed Abduljabar	2020-07-08	Dedo	Garima Guda				Rural	25	Illiterate	No		Muslim	Yes, currently married	16	No	Not employed	Farmer	land cultivation		Low	Low	30	Illiterate	Not employed	Yes		Yes	3	3	3	0	1	Three years	No		No	Yes	Injectables Implants Pill	0	0	0	1	1	1	0
2020-07-08T11:00:21.568+03:00	2020-07-08T11:14:35.825+03:00		Yes	Mohammed Abduljabar	2020-07-08	Dedo	Garima Guda				Rural	35	Illiterate	No		Muslim	Yes, currently married	17	No	Not employed	Farmer	land cultivation		Low	Medium	40	Illiterate	Not employed	Yes		Yes	8	7	4	3	1	Two Years	Yes		No	Yes	Injectables Implants Pill	0	0	0	1	1	1	0
2020-07-08T11:14:47.429+03:00	2020-07-08T11:22:09.339+03:00		Yes	Mohammed Abduljabar	2020-07-08	Dedo	Garima Guda				Rural	28	Illiterate	No		Muslim	Yes, currently married	18	Yes	Not employed	No job at all	land cultivation		Medium	Medium	35	Illiterate	Not employed	Yes		Yes	5	4	3	1	3	Three years	No		Yes, currently pregnant	Yes	Injectables Implants Pill	0	0	0	1	1	1	0
2020-07-08T11:22:13.425+03:00	2020-07-08T11:27:27.406+03:00		Yes	Mohammed Abduljabar	2020-07-08	Dedo	Garima Guda				Rural	28	Illiterate	No		Muslim	Yes, currently married	14	Yes	Not employed	Farmer	land cultivation		Low	Low	40	Primary(1-8)	Not employed	Yes		Yes	3	3	2	1	1	Three years	No		No	Yes	Injectables Implants Pill IUD	0	0	1	1	1	1	0
2020-07-08T11:27:32.170+03:00	2020-07-08T11:34:18.581+03:00		Yes	Mohammed Abduljabar	2020-07-08	Dedo	Garima Guda				Rural	30	Illiterate	No		Muslim	Yes, currently married	15	No	Not employed	Farmer	land cultivation		Medium	Medium	35	Illiterate	Not employed	Yes		Yes	4	2	1	1	0	Three years	No		No	Yes	Injectables Implants Pill	0	0	0	1	1	1	0
2020-07-08T11:34:32.775+03:00	2020-07-08T11:44:03.249+03:00		Yes	Mohammed Abduljabar	2020-07-08	Dedo	Garima Guda				Rural	22	Primary(1-8)	No		Muslim	Yes, currently married	16	No	Not employed	Farmer	land cultivation		Low	Low	28	Illiterate	Not employed	Yes		Yes	1	1	1	0	2	One year	No		Yes, currently pregnant	Yes	Implants Injectables Pill IUD	0	0	1	1	1	1	0
2020-07-08T11:50:20.522+03:00	2020-07-08T11:56:57.797+03:00		Yes	Mohammed Abduljabar	2020-07-08	Dedo	Garima Guda				Rural	29	Illiterate	Yes	sometimes	Muslim	Yes, currently married	15	No	Not employed	Farmer	land cultivation		Medium	Medium	35	Illiterate	Not employed	Yes		Yes	6	5	4	2	0	Two Years	No		No	Yes	IUD Injectables Implants Pill	0	0	1	1	1	1	0
2020-07-08T12:10:53.580+03:00	2020-07-08T12:20:31.886+03:00		Yes	Mohammed Abduljabar	2020-07-08	Dedo	Garima Guda				Rural	30	Illiterate	No		Muslim	Yes, currently married	18	No	Not employed	Farmer	land cultivation		Medium	Medium	35	Primary(1-8)	Not employed	Yes		Yes	5	4	0	4	0	Three years	No		No	Yes	Pill Injectables Implants IUD	0	0	1	1	1	1	0
2020-07-08T12:20:59.055+03:00	2020-07-08T12:27:44.662+03:00		Yes	Mohammed Abduljabar	2020-07-08	Dedo	Garima Guda				Rural	32	Illiterate	No		Muslim	Yes, currently married	16	No	Not employed	Farmer	land cultivation		Low	Low	32	Illiterate	Not employed	Yes		Yes	4	4	0	4	1	Three years	No		No	Yes	Pill Injectables Implants	0	0	0	1	1	1	0
2020-07-08T12:50:03.876+03:00	2020-07-08T12:58:59.767+03:00		Yes	Mohammed Abduljabar	2020-07-08	Dedo	Garima Guda				Rural	26	Primary(1-8)	No		Muslim	Yes, living with a partner	22	No	Not employed	Farmer	land cultivation		Medium	Medium	30	Lower Secondary(9-10)	Not employed	No		Yes	1	1	0	1	3	One year	No		No	Yes	Injectables IUD	0	0	1	1	0	0	0
2020-07-08T12:59:05.089+03:00	2020-07-08T20:07:11.175+03:00		Yes	Mohammed Abduljabar	2020-07-08	Dedo	Garima Guda				Rural	28	Illiterate	No		Muslim	Yes, currently married	15	No	Not employed	Farmer	land cultivation		Low	Low	35	Illiterate	Not employed	Yes		Yes	5	5	4	1	1	Two Years	No		No	Yes	Injectables Pill	0	0	0	1	0	1	0
2020-07-08T13:20:38.973+03:00	2020-07-08T13:27:22.059+03:00		Yes	Mohammed Abduljabar	2020-07-08	Dedo	Garima Guda				Rural	30	Illiterate	No		Muslim	Yes, currently married	17	No	Not employed	Farmer	land cultivation		Medium	Medium	40	Primary(1-8)	Not employed	Yes		Yes	6	5	2	3	3	Two Years	No		No	Yes	Implants Injectables IUD	0	0	1	1	1	0	0
2020-07-08T13:35:14.940+03:00	2020-07-08T13:42:53.392+03:00		Yes	Mohammed Abduljabar	2020-07-08	Dedo	Garima Guda				Rural	35	Illiterate	No		Muslim	Yes, currently married	17	Yes	Not employed	Farmer	land cultivation		Medium	Medium	40	Illiterate	Not employed	Yes		Yes	10	7	2	5	2	Two Years	Yes		No	Yes	Implants Injectables	0	0	0	1	1	0	0
2020-07-08T14:11:52.545+03:00	2020-07-08T20:07:44.596+03:00		Yes	Mohammed Abduljabar	2020-07-08	Dedo	Garima Guda				Rural	40	Illiterate	No		Muslim	Yes, currently married	15	No	Not employed	Farmer	land cultivation		Medium	Medium	45	Primary(1-8)	Not employed	Yes		Yes	7	4	1	3	8	Three years	Yes		No	Yes	Injectables Pill	0	0	0	1	0	1	0
2020-07-08T14:20:06.440+03:00	2020-07-08T14:28:23.283+03:00		Yes	Mohammed Abduljabar	2020-07-08	Dedo	Garima Guda				Rural	45	Illiterate	No		Muslim	Yes, currently married	17	Yes	Not employed	Farmer	land cultivation		Medium	Medium	50	Illiterate	Not employed	Yes		Yes	12	6	4	2	9	One year	No		No	Yes	Injectables Pill	0	0	0	1	0	1	0
2020-07-08T14:34:41.622+03:00	2020-07-08T14:42:38.119+03:00		Yes	Mohammed Abduljabar	2020-07-08	Dedo	Garima Guda				Rural	30	Illiterate	No		Muslim	Yes, currently married	15	No	Not employed	Farmer	land cultivation		Low	Low	45	Illiterate	Not employed	Yes		Yes	3	3	0	3	2	Three years	No		No	Yes	Implants Injectables Pill	0	0	0	1	1	1	0
2020-07-08T14:47:27.423+03:00	2020-07-08T14:54:14.567+03:00		Yes	Mohammed Abduljabar	2020-07-08	Dedo	Garima Guda				Rural	29	Illiterate	Yes	sometimes	Muslim	Yes, currently married	16	No	Not employed	Farmer	land cultivation		Low	Low	35	Primary(1-8)	Not employed	Yes		Yes	7	7	2	5	2	Three years	No		No	Yes	Injectables Pill	0	0	0	1	0	1	0
2020-07-08T15:47:47.671+03:00	2020-07-08T15:53:16.248+03:00		Yes	Mohammed Abduljabar	2020-07-08	Dedo	Garima Guda				Rural	20	Primary(1-8)	No		Muslim	Yes, currently married	19	No	Not employed	Farmer	land cultivation		Medium	Medium	23	Primary(1-8)	Not employed	Yes		No							No		Yes, currently pregnant	Yes	Pill Injectables	0	0	0	1	0	1	0
2020-07-08T15:58:38.735+03:00	2020-07-08T16:08:56.516+03:00		Yes	Mohammed Abduljabar	2020-07-08	Dedo	Garima Guda				Rural	28	Illiterate	Yes	sometimes	Muslim	Yes, currently married	16	No	Not employed	Farmer	land cultivation		Low	Low	32	Illiterate	Not employed	Yes		Yes	4	4	0	4	4	Three years	No		No	Yes	Pill Injectables Implants Lactational amenorrhoea method(LAM)	0	0	0	1	1	1	0
2020-07-08T16:09:27.716+03:00	2020-07-08T16:15:15.444+03:00		Yes	Mohammed Abduljabar	2020-07-08	Dedo	Garima Guda				Rural	32	Illiterate	No		Muslim	Yes, currently married	15	Yes	Not employed	Farmer	land cultivation		Medium	Medium	42	Illiterate	Not employed	Yes		Yes	6	4	3	1	9	Two Years	No		No	Yes	Injectables	0	0	0	1	0	0	0
2020-07-09T10:51:47.004+03:00	2020-07-09T11:00:23.965+03:00		Yes	Mohammed Abduljabar	2020-07-09	Mancho				Gariru Kadida	Urban	35	Illiterate	No		Muslim	Yes, currently married	17	No	Not employed	Farmer	land cultivation		Low	Low	45	Illiterate	Not employed	Yes		Yes	6	4	2	2	4	Three years	Yes		No	Yes	Pill Injectables Implants	0	0	0	1	1	1	0
2020-07-09T11:02:45.803+03:00	2020-07-09T11:09:10.659+03:00		Yes	Mohammed Abduljabar	2020-07-09	Mancho				Gariru Kadida	Urban	38	Illiterate	Yes	sometimes	Muslim	Yes, currently married	15	Yes	Not employed	Trader/Own business	small business		Medium	Medium	58	Primary(1-8)	Not employed	Yes		Yes	7	6	3	3	10	Three years	Yes		No	Yes	Pill Injectables Implants	0	0	0	1	1	1	0
2020-07-09T11:09:25.648+03:00	2020-07-09T11:15:58.570+03:00		Yes	Mohammed Abduljabar	2020-07-09	Mancho				Gariru Kadida	Urban	45	Illiterate	No		Muslim	Yes, currently married	16	Yes	Not employed	Farmer	land cultivation		Medium	Medium	54	Illiterate	Not employed	Yes		Yes	6	5	3	2	10	Three years	Yes		No	Yes	Injectables Implants Pill	0	0	0	1	1	1	0
2020-07-09T11:26:27.398+03:00	2020-07-09T11:36:34.376+03:00		Yes	Mohammed Abduljabar	2020-07-09	Mancho				Gariru Kadida	Urban	29	Illiterate	No		Muslim	Yes, currently married	15	No	Not employed	Farmer	land cultivation		Low	Low	30	Primary(1-8)	Not employed	Yes		Yes	1	1	0	1	4	One year	No		No	Yes	Pill Injectables	0	0	0	1	0	1	0
2020-07-09T11:45:45.165+03:00	2020-07-09T11:51:58.523+03:00		Yes	Mohammed Abduljabar	2020-07-09	Mancho				Gariru Kadida	Urban	23	Primary(1-8)	Yes	sometimes	Muslim	Yes, currently married	20	Yes	Not employed	Farmer	land cultivation		Medium	Medium	28	Primary(1-8)	Not employed	Yes		Yes	1	1	0	1	1	One year	No		No	Yes	Pill Injectables Implants	0	0	0	1	1	1	0
2020-07-09T11:57:05.905+03:00	2020-07-09T12:01:41.819+03:00		Yes	Mohammed Abduljabar	2020-07-09	Mancho				Gariru Kadida	Urban	40	Illiterate	No		Muslim	Yes, currently married	16	No	Not employed	Farmer	land cultivation		Low	Low	45	Illiterate	Not employed	Yes		Yes	8	6	3	3	3	Three years	No		No	Yes	Pill Injectables	0	0	0	1	0	1	0
2020-07-09T12:11:07.048+03:00	2020-07-09T12:17:43.034+03:00		Yes	Mohammed Abduljabar	2020-07-09	Mancho				Gariru Kadida	Urban	32	Illiterate	No		Muslim	Yes, currently married	15	No	Not employed	Farmer	land cultivation		Medium	Medium	35	Illiterate	Not employed	Yes		Yes	4	4	2	2	3	Three years	No		No	Yes	Injectables	0	0	0	1	0	0	0
2020-07-09T12:17:47.706+03:00	2020-07-09T12:24:28.455+03:00		Yes	Mohammed Abduljabar	2020-07-09	Mancho				Gariru Kadida	Urban	20	Primary(1-8)	No		Muslim	Yes, currently married	19	No	Not employed	Trader/Own business	small business		Medium	Medium	25	Primary(1-8)	Not employed	Yes		No							No		No	Yes	Injectables	0	0	0	1	0	0	0
2020-07-09T12:26:22.863+03:00	2020-07-09T12:32:35.875+03:00		Yes	Mohammed Abduljabar	2020-07-09	Mancho				Gariru Kadida	Urban	21	Low Secondary(9-10)	No		Muslim	Yes, currently married	18	No	Not employed	Farmer	paid job		Low	Low	29	Lower Secondary(9-10)	Not employed	No		Yes	1	1	1	0	1	One year	No		No	Yes	Injectables Implants IUD Pill	0	0	1	1	1	1	0
2020-07-09T12:33:27.116+03:00	2020-07-09T12:42:30.364+03:00		Yes	Mohammed Abduljabar	2020-07-09	Mancho				Gariru Kadida	Urban	25	Low Secondary(9-10)	No		Muslim	Yes, currently married	17	No	Not employed	Farmer	paid job		Low	Low	31	Illiterate	Not employed	Yes		Yes	2	2	1	1	1	Two Years	No		No	Yes	Injectables Implants Pill	0	0	0	1	1	1	0
2020-07-07T05:58:55.760+03:00	2020-07-10T06:31:30.197+03:00		Yes	Beyene Dorsisa	2020-07-07	Dedo	Kata Kidada				Rural	22	Technical/Vocational	Yes	sometimes	Muslim	Yes, currently married	20	No	Employed	Employed and salaried	paid job		Medium	Medium	26	Primary(1-8)	Not employed	Yes		Yes	1	1	1	0	0	One year	No		No	Yes	Injectables Implants Pill	0	0	0	1	1	1	0
2020-07-09T12:44:25.085+03:00	2020-07-09T12:54:33.326+03:00		Yes	Mohammed Abduljabar	2020-07-09	Mancho				Gariru Kadida	Urban	21	Primary(1-8)	No		Muslim	Yes, currently married	16	Yes	Not employed	Trader/Own business	small business		Medium	Medium	30	Primary(1-8)	Not employed	Yes		Yes	1	1	0	1	2	One year	No		No	Yes	Injectables Implants IUD Pill	0	0	1	1	1	1	0
2020-07-07T06:08:20.741+03:00	2020-07-10T06:32:07.876+03:00		Yes	Beyene Dorsisa	2020-07-07	Dedo	Kata Kidada				Rural	20	Low Secondary(9-10)	Yes	sometimes	Muslim	Yes, currently married	19	No	Not employed	Student	husbandry		Medium	Medium	21	Primary(1-8)	Not employed	Yes		No							No		Yes, currently pregnant	Yes	Injectables Pill	0	0	0	1	0	1	0
2020-07-07T06:26:35.621+03:00	2020-07-10T06:33:07.556+03:00		Yes	Beyene Dorsisa	2020-07-07	Dedo	Kata Kidada				Rural	36	Illiterate	Yes	sometimes	Muslim	Yes, currently married	26	Yes	Not employed	Farmer	land cultivation		Medium	Medium	37	Illiterate	Not employed	Yes		Yes	7	5	2	3	2	Four Years	No		No	Yes	Injectables IUD Implants	0	0	1	1	1	0	0
2020-07-07T06:56:49.204+03:00	2020-07-10T06:35:15.898+03:00		Yes	Beyene Dorsisa	2020-07-07	Dedo	Kata Kidada				Rural	20	Primary(1-8)	Yes	sometimes	Muslim	Yes, currently married	14	Yes	Not employed	Farmer	land cultivation		Medium	Medium	25	Primary(1-8)	Not employed	Yes		Yes	1	1	0	1	3	One year	No		No	Yes	Injectables Pill	0	0	0	1	0	1	0
2020-07-09T13:01:31.614+03:00	2020-07-09T13:14:55.505+03:00		Yes	Mohammed Abduljabar	2020-07-09	Mancho				Gariru Kadida	Urban	23	Technical/Vocational	Yes	sometimes	Muslim	Yes, currently married	16	Yes	Employed	Employed and salaried	labour		Medium	Medium	36	Higher	Employed	Yes		Yes	2	1	0	1	4	Three years	No		No	Yes	Injectables Implants Pill IUD	0	0	1	1	1	1	0
2020-07-07T07:08:57.531+03:00	2020-07-10T06:35:50.035+03:00		Yes	Beyene Dorsisa	2020-07-07	Dedo	Kata Kidada				Rural	30	Illiterate	Yes	sometimes	Muslim	Yes, currently married	14	No	Not employed	Farmer	land cultivation		Medium	Medium	35	Primary(1-8)	Not employed	Yes		Yes	4	4	1	3	4	Four Years	No		No	Yes	Injectables	0	0	0	1	0	0	0
2020-07-07T07:24:19.934+03:00	2020-07-10T06:36:16.382+03:00		Yes	Beyene Dorsisa	2020-07-07	Dedo	Kata Kidada				Rural	20	Illiterate	Yes	sometimes	Muslim	Yes, currently married	18	No	Not employed	Farmer	land cultivation		Medium	Medium	30	Primary(1-8)	Not employed	Yes		Yes	2	1	1	0	1	One year	No		No	Yes	Injectables	0	0	0	1	0	0	0
2020-07-07T07:38:22.421+03:00	2020-07-10T06:37:08.830+03:00		Yes	Beyene Dorsisa	2020-07-07	Dedo	Kata Kidada				Rural	20	Low Secondary(9-10)	Yes	sometimes	Muslim	Yes, currently married	20	No	Not employed	Farmer	land cultivation		Medium	Medium	23	Primary(1-8)	Not employed	Yes		No							No		No	Yes	Injectables Pill	0	0	0	1	0	1	0
2020-07-07T07:52:23.286+03:00	2020-07-10T06:38:21.530+03:00		Yes	Beyene Dorsisa	2020-07-07	Dedo	Kata Kidada				Rural	36	Illiterate	Yes	sometimes	Muslim	Yes, currently married	18	No	Not employed	Farmer	land cultivation		Medium	Medium	40	Illiterate	Not employed	Yes		Yes	8	3	2	1	13	Three years	No		No	Yes	Injectables Pill	0	0	0	1	0	1	0
2020-07-09T13:18:56.980+03:00	2020-07-09T13:34:17.454+03:00		Yes	Mohammed Abduljabar	2020-07-09	Mancho				Gariru Kadida	Urban	27	Illiterate	Yes	sometimes	Muslim	Yes, currently married	16	No	Not employed	Farmer	small business		Medium	Medium	35	Primary(1-8)	Not employed	Yes		Yes	4	4	3	1	1	Three years	No		No	Yes	Implants Injectables IUD Pill	0	0	1	1	1	1	0
2020-07-07T08:01:35.475+03:00	2020-07-10T06:37:49.905+03:00		Yes	Beyene Dorsisa	2020-07-07	Dedo	Kata Kidada				Rural	25	Primary(1-8)	Yes	sometimes	Muslim	Yes, currently married	14	No	Not employed	Farmer	land cultivation		Medium	Medium	30	Primary(1-8)	Not employed	No		Yes	3	3	1	2	4	Four Years	No		Yes, currently pregnant	Yes	Injectables Implants	0	0	0	1	1	0	0
2020-07-07T08:33:43.413+03:00	2020-07-10T06:38:59.009+03:00		Yes	Beyene Dorsisa	2020-07-07	Dedo	Kata Kidada				Rural	30	Illiterate	No		Muslim	Yes, currently married	18	Yes	Not employed	Farmer	land cultivation		Medium	Medium	40	Illiterate	Not employed	Yes		Yes	5	4	1	3	8	Four Years	No		No	Yes	Injectables Pill	0	0	0	1	0	1	0
2020-07-09T13:37:23.795+03:00	2020-07-09T13:45:36.320+03:00		Yes	Mohammed Abduljabar	2020-07-09	Mancho				Gariru Kadida	Urban	26	Illiterate	No		Muslim	Yes, currently married	20	Yes	Not employed	Trader/Own business	small business		Medium	Medium	35	Illiterate	Not employed	Yes		Yes	1	1	1	0	1	One year	No		No	Yes	Injectables Pill	0	0	0	1	0	1	0
2020-07-07T09:10:31.657+03:00	2020-07-10T06:39:25.821+03:00		Yes	Beyene Dorsisa	2020-07-07	Dedo	Kata Kidada				Rural	19	Low Secondary(9-10)	Yes	sometimes	Muslim	Yes, currently married	17	No	Not employed	Farmer	land cultivation		Medium	Medium	28	Lower Secondary(9-10)	Not employed	Yes		Yes	1	1	0	1	2	One year	No		No	Yes	Injectables Pill Implants	0	0	0	1	1	1	0
2020-07-09T13:48:24.913+03:00	2020-07-09T13:55:04.969+03:00		Yes	Mohammed Abduljabar	2020-07-09	Mancho				Gariru Kadida	Urban	32	Illiterate	No		Muslim	Yes, living with a partner	17	Yes	Not employed	Trader/Own business	small business		Medium	Medium	38	Lower Secondary(9-10)	Not employed	Yes		Yes	3	3	1	2	3	Three years	Yes		No	Yes	Injectables Pill Implants IUD	0	0	1	1	1	1	0
2020-07-07T09:26:12.634+03:00	2020-07-10T06:40:01.782+03:00		Yes	Beyene Dorsisa	2020-07-07	Dedo	Kata Kidada				Rural	20	Low Secondary(9-10)	Yes	sometimes	Muslim	Yes, currently married	15	No	Not employed	Farmer	land cultivation		Low	Low	26	Primary(1-8)	Not employed	Yes		Yes	2	2	0	2	1	Four Years	No		No	Yes	Injectables Implants Pill	0	0	0	1	1	1	0
2020-07-07T09:37:44.104+03:00	2020-07-10T06:40:34.189+03:00		Yes	Beyene Dorsisa	2020-07-07	Dedo	Kata Kidada				Rural	24	Primary(1-8)	Yes	sometimes	Muslim	Yes, currently married	17	No	Not employed	Farmer	land cultivation		Medium	Medium	30	Lower Secondary(9-10)	Not employed	No		Yes	3	3	2	1	1	Three years	No		No	Yes	Implants Injectables	0	0	0	1	1	0	0
2020-07-07T09:49:01.316+03:00	2020-07-10T06:41:00.371+03:00		Yes	Beyene Dorsisa	2020-07-07	Dedo	Kata Kidada				Rural	35	Illiterate	Yes	rarely	Muslim	Yes, currently married	19	No	Not employed	Farmer	land cultivation		Medium	Medium	45	Illiterate	Not employed	Yes		Yes	5	5	3	2	3	Four Years	No		No	Yes	Injectables Pill	0	0	0	1	0	1	0
2020-07-07T10:06:00.415+03:00	2020-07-10T06:41:35.443+03:00		Yes	Beyene Dorsisa	2020-07-07	Dedo	Kata Kidada				Rural	22	Primary(1-8)	Yes	sometimes	Muslim	Yes, currently married	18	No	Not employed	Farmer	land cultivation		Medium	Medium	30	Lower Secondary(9-10)	Not employed	Yes		Yes	1	1	1	0	2	One year	No		No	Yes	Injectables Pill	0	0	0	1	0	1	0
2020-07-09T13:55:23.797+03:00	2020-07-09T14:01:25.471+03:00		Yes	Mohammed Abduljabar	2020-07-09	Mancho				Gariru Kadida	Urban	28	Illiterate	No		Muslim	Yes, currently married	18	No	Not employed	Farmer	land cultivation		Medium	Medium	35	Primary(1-8)	Not employed	Yes		Yes	2	2	1	1	2	Three years	No		No	Yes	Injectables Implants IUD	0	0	1	1	1	0	0
2020-07-07T10:21:12.397+03:00	2020-07-10T06:42:06.754+03:00		Yes	Beyene Dorsisa	2020-07-07	Dedo	Kata Kidada				Rural	30	Illiterate	Yes	sometimes	Muslim	Yes, currently married	23	Yes	Not employed	Farmer	land cultivation		Medium	Medium	45	Illiterate	Not employed	Yes		Yes	2	2	0	2	1	Four Years	Yes		No	Yes	Injectables Implants Pill	0	0	0	1	1	1	0
2020-07-07T10:29:07.128+03:00	2020-07-10T06:42:41.020+03:00		Yes	Beyene Dorsisa	2020-07-07	Dedo	Kata Kidada				Rural	35	Illiterate	Yes	sometimes	Muslim	Yes, currently married	18	Yes	Not employed	Farmer	land cultivation		Medium	Medium	40	Illiterate	Not employed	Yes		Yes	6	6	5	1	3	Three years	No		No	Yes	Injectables Implants Pill	0	0	0	1	1	1	0
2020-07-07T10:37:39.364+03:00	2020-07-10T06:43:17.207+03:00		Yes	Beyene Dorsisa	2020-07-07	Dedo	Kata Kidada				Rural	40	Illiterate	Yes	sometimes	Muslim	Yes, currently married	20	Yes	Not employed	Farmer	land cultivation		Medium	Medium	50	Primary(1-8)	Not employed	Yes		Yes	7	6	4	2	2	Four Years	No		No	Yes	Injectables Implants	0	0	0	1	1	0	0
2020-07-09T14:05:28.348+03:00	2020-07-09T14:12:40.642+03:00		Yes	Mohammed Abduljabar	2020-07-09	Mancho				Gariru Kadida	Urban	21	Primary(1-8)	No		Muslim	Yes, currently married	17	No	Not employed	Farmer	land cultivation		Medium	Medium	28	Primary(1-8)	Not employed	Yes		Yes	2	2	2	0	1	Two Years	Yes		No	Yes	Injectables Implants	0	0	0	1	1	0	0
2020-07-07T10:51:07.474+03:00	2020-07-10T06:43:47.464+03:00		Yes	Beyene Dorsisa	2020-07-07	Dedo	Kata Kidada				Rural	40	Illiterate	Yes	sometimes	Muslim	Yes, currently married	15	Yes	Not employed	Farmer	land cultivation		Medium	Medium	45	Illiterate	Not employed	Yes		Yes	5	5	2	3	12	Two Years	No		No	No
2020-07-07T11:02:23.888+03:00	2020-07-10T06:44:21.181+03:00		Yes	Beyene Dorsisa	2020-07-07	Dedo	Kata Kidada				Rural	34	Illiterate	Yes	sometimes	Muslim	Yes, currently married	20	No	Not employed	Farmer	land cultivation		Medium	Medium	59	Higher	Employed	Yes		Yes	4	4	2	2	1	More than four years	Yes		No	Yes	Injectables Implants	0	0	0	1	1	0	0
2020-07-08T04:17:01.064+03:00	2020-07-10T07:11:40.182+03:00		Yes	Beyene Dorsisa	2020-07-08	Dedo	Garima Guda				Rural	18	Primary(1-8)	Yes	sometimes	Muslim	Yes, currently married	15	No	Not employed	Farmer	land cultivation		Medium	Medium	22	Illiterate	Not employed	Yes		Yes	3	2	0	2	3	Two Years	No		No	Yes	Injectables Implants Pill	0	0	0	1	1	1	0
2020-07-09T14:13:17.392+03:00	2020-07-09T14:22:34.155+03:00		Yes	Mohammed Abduljabar	2020-07-09	Mancho				Gariru Kadida	Urban	22	Primary(1-8)	No		Muslim	Yes, currently married	18	Yes	Not employed	Farmer	land cultivation		Medium	Medium	27	Primary(1-8)	Not employed	Yes		Yes	2	2	0	2	1	Three years	No		No	Yes	Injectables IUD	0	0	1	1	0	0	0
2020-07-08T04:53:12.589+03:00	2020-07-10T07:12:01.563+03:00		Yes	Beyene Dorsisa	2020-07-08	Dedo	Garima Guda				Rural	26	Illiterate	Yes	rarely	Muslim	Yes, currently married	17	No	Not employed	Farmer	land cultivation		Medium	Medium	35	Illiterate	Not employed	No		Yes	4	4	1	3	2	Two Years	No		No	Yes	Injectables Implants	0	0	0	1	1	0	0
2020-07-09T14:30:12.190+03:00	2020-07-09T14:40:29.028+03:00		Yes	Mohammed Abduljabar	2020-07-09	Mancho				Gariru Kadida	Urban	23	Primary(1-8)	No		Muslim	Yes, currently married	16	Yes	Not employed	Farmer	land cultivation		Medium	Medium	29	Lower Secondary(9-10)	Not employed	Yes		Yes	2	2	2	0	1	Three years	No		No	Yes	Pill Injectables Implants	0	0	0	1	1	1	0
2020-07-08T05:09:31.046+03:00	2020-07-10T07:12:28.268+03:00		Yes	Beyene Dorsisa	2020-07-08	Dedo	Garima Guda				Rural	32	Illiterate	Yes	sometimes	Muslim	Yes, currently married	15	Yes	Not employed	Farmer	land cultivation		Medium	Medium	35	Illiterate	Not employed	No		Yes	8	7	3	4	4	Three years	No		No	Yes	Injectables Implants Pill	0	0	0	1	1	1	0
2020-07-08T05:19:31.388+03:00	2020-07-10T07:12:58.702+03:00		Yes	Beyene Dorsisa	2020-07-08	Dedo	Garima Guda				Rural	35	Illiterate	Yes	rarely	Muslim	Yes, currently married	19	Yes	Not employed	Farmer	land cultivation		Medium	Medium	42	Illiterate	Not employed	Yes		Yes	7	7	2	5	1	Three years	No		No	Yes	Injectables Implants	0	0	0	1	1	0	0
2020-07-08T05:48:55.157+03:00	2020-07-10T07:13:21.692+03:00		Yes	Beyene Dorsisa	2020-07-08	Dedo	Garima Guda				Rural	45	Illiterate	Yes	rarely	Muslim	Yes, currently married	18	No	Not employed	Farmer	land cultivation		Medium	Medium	57	Illiterate	Not employed	Yes		Yes	11	8	2	6	9	Four Years	No		No	Yes	Injectables Implants	0	0	0	1	1	0	0
2020-07-08T06:02:37.035+03:00	2020-07-10T07:13:48.056+03:00		Yes	Beyene Dorsisa	2020-07-08	Dedo	Garima Guda				Rural	40	Illiterate	Yes	sometimes	Muslim	Yes, currently married	17	No	Not employed	Farmer	land cultivation		Medium	Medium	50	Illiterate	Not employed	Yes		Yes	7	6	3	3	15	Three years	No		No	Yes	Injectables Implants Pill Male Condom	0	0	0	1	1	1	1
2020-07-09T14:45:24.871+03:00	2020-07-09T14:53:51.587+03:00		Yes	Mohammed Abduljabar	2020-07-09	Mancho				Gariru Kadida	Urban	25	Illiterate	No		Muslim	Yes, currently married	17	No	Not employed	Farmer	land cultivation		Medium	Medium	35	Illiterate	Not employed	Yes		Yes	4	3	0	3	2	Two Years	No		No	Yes	Injectables	0	0	0	1	0	0	0
2020-07-08T06:25:04.232+03:00	2020-07-10T07:14:13.846+03:00		Yes	Beyene Dorsisa	2020-07-08	Dedo	Garima Guda				Rural	37	Illiterate	Yes	sometimes	Muslim	Yes, currently married	15	No	Not employed	Farmer	land cultivation		Medium	Medium	40	Illiterate	Not employed	Yes		Yes	4	3	2	1	15	More than four years	No		No	Yes	Injectables	0	0	0	1	0	0	0
2020-07-08T06:40:28.006+03:00	2020-07-10T07:14:45.698+03:00		Yes	Beyene Dorsisa	2020-07-08	Dedo	Garima Guda				Rural	45	Illiterate	Yes	sometimes	Muslim	Yes, currently married	18	No	Not employed	Farmer	land cultivation		Medium	Medium	50	Primary(1-8)	Not employed	Yes		Yes	5	4	2	2	7	More than four years	No		No	Yes	Injectables Pill	0	0	0	1	0	1	0
2020-07-08T06:49:48.769+03:00	2020-07-10T07:15:19.341+03:00		Yes	Beyene Dorsisa	2020-07-08	Dedo	Garima Guda				Rural	25	Illiterate	Yes	rarely	Muslim	Yes, currently married	18	No	Not employed	Farmer	land cultivation		Medium	Low	31	Primary(1-8)	Not employed	Yes		Yes	2	1	1	0	4	Two Years	No		No	Yes	Injectables Implants Pill	0	0	0	1	1	1	0
2020-07-10T08:52:10.303+03:00	2020-07-10T08:59:22.588+03:00		Yes	Mohammed Abduljabar	2020-07-10	Mancho				Busase Elan	Rural	28	Primary(1-8)	No		Muslim	Yes, currently married	18	No	Not employed	Farmer	land cultivation		Medium	Medium	32	Illiterate	Not employed	Yes		Yes	5	5	2	3	1	Two Years	No		No	Yes	Implants Injectables Pill	0	0	0	1	1	1	0
2020-07-08T07:15:15.349+03:00	2020-07-10T07:15:52.064+03:00		Yes	Beyene Dorsisa	2020-07-08	Dedo	Garima Guda				Rural	35	Illiterate	Yes	sometimes	Muslim	Yes, currently married	15	No	Not employed	Farmer	land cultivation		Medium	Low	45	Primary(1-8)	Not employed	No		Yes	8	7	2	5	12	Two Years	No		No	Yes	Injectables Implants Pill	0	0	0	1	1	1	0
2020-07-08T07:28:19.106+03:00	2020-07-10T07:16:28.090+03:00		Yes	Beyene Dorsisa	2020-07-08	Dedo	Garima Guda				Rural	25	Illiterate	Yes	sometimes	Muslim	Yes, currently married	20	No	Not employed	Farmer	land cultivation		Medium	Low	30	Primary(1-8)	Not employed	Yes		No							Yes		No	Yes	Injectables Implants Pill	0	0	0	1	1	1	0
2020-07-10T09:07:04.329+03:00	2020-07-10T09:12:53.373+03:00		Yes	Mohammed Abduljabar	2020-07-10	Mancho				Busase Elan	Rural	29	Primary(1-8)	No		Muslim	Yes, currently married	16	Yes	Not employed	Farmer	land cultivation		Low	Low	32	Illiterate	Not employed	Yes		Yes	5	5	4	1	1	Three years	No		No	Yes	Injectables Implants	0	0	0	1	1	0	0
2020-07-08T07:50:15.861+03:00	2020-07-10T07:16:52.509+03:00		Yes	Beyene Dorsisa	2020-07-08	Dedo	Garima Guda				Rural	32	Illiterate	Yes	sometimes	Muslim	Yes, currently married	15	No	Not employed	Farmer	land cultivation		Medium	Low	42	Illiterate	Not employed	No		Yes	6	6	3	3	9	Two Years	No		No	Yes	Injectables Implants	0	0	0	1	1	0	0
2020-07-08T08:02:15.522+03:00	2020-07-10T07:17:15.906+03:00		Yes	Beyene Dorsisa	2020-07-08	Dedo	Garima Guda				Rural	25	Illiterate	Yes	rarely	Muslim	Yes, currently married	18	No	Not employed	Farmer	land cultivation		Medium	Low	28	Primary(1-8)	Not employed	No		Yes	3	3	2	1	1	Three years	No		No	Yes	Pill Implants Injectables	0	0	0	1	1	1	0
2020-07-08T08:23:06.874+03:00	2020-07-10T07:17:37.546+03:00		Yes	Beyene Dorsisa	2020-07-08	Dedo	Garima Guda				Rural	30	Illiterate	Yes	sometimes	Muslim	Yes, currently married	20	No	Not employed	Farmer	land cultivation		Medium	Medium	45	Primary(1-8)	Not employed	No		Yes	6	5	2	3	5	Two Years	No		No	Yes	Injectables Implants Pill	0	0	0	1	1	1	0
2020-07-08T08:45:01.908+03:00	2020-07-10T07:18:08.076+03:00		Yes	Beyene Dorsisa	2020-07-08	Dedo	Garima Guda				Rural	42	Primary(1-8)	Yes	sometimes	Muslim	Yes, currently married	15	Yes	Not employed	Farmer	land cultivation		Medium	Medium	60	Illiterate	Not employed	Yes		Yes	9	8	5	3	4	Three years	Yes		No	Yes	Injectables Pill	0	0	0	1	0	1	0
2020-07-10T09:19:09.113+03:00	2020-07-10T09:24:19.599+03:00		Yes	Mohammed Abduljabar	2020-07-10	Mancho				Busase Elan	Rural	37	Illiterate	No		Muslim	Yes, currently married	16	Yes	Not employed	Farmer	land cultivation		Medium	Medium	45	Illiterate	Not employed	Yes		Yes	6	6	4	2	10	Three years	No		No	Yes	Injectables Pill	0	0	0	1	0	1	0
2020-07-08T09:03:58.105+03:00	2020-07-10T07:18:32.467+03:00		Yes	Beyene Dorsisa	2020-07-08	Dedo	Garima Guda				Rural	25	Illiterate	Yes	rarely	Muslim	Yes, currently married	17	No	Not employed	Farmer	land cultivation		Medium	Low	30	Illiterate	Not employed	No		Yes	3	3	3	0	1	More than four years	No		No	Yes	Injectables Implants	0	0	0	1	1	0	0
2020-07-08T09:43:50.015+03:00	2020-07-10T07:18:52.709+03:00		Yes	Beyene Dorsisa	2020-07-08	Dedo	Garima Guda				Rural	25	Illiterate	Yes	sometimes	Muslim	Yes, currently married	16	No	Not employed	Farmer	land cultivation		Medium	Medium	30	Lower Secondary(9-10)	Not employed	No		Yes	2	2	0	2	1	Four Years	No		No	Yes	Injectables Implants Pill	0	0	0	1	1	1	0
2020-07-10T09:32:04.407+03:00	2020-07-10T09:38:50.874+03:00		Yes	Mohammed Abduljabar	2020-07-10	Mancho				Busase Elan	Rural	22	Higher	No		Muslim	Yes, currently married	20	No	Employed	Employed and salaried	labour		High	High	29	Higher	Employed	Yes		No							No		No	Yes	Injectables Implants IUD Pill	0	0	1	1	1	1	0
2020-07-08T10:03:13.827+03:00	2020-07-10T07:19:18.752+03:00		Yes	Beyene Dorsisa	2020-07-08	Dedo	Garima Guda				Rural	35	Illiterate	Yes	rarely	Muslim	Yes, currently married	20	No	Not employed	Farmer	land cultivation		Medium	Low	40	Illiterate	Not employed	Yes		Yes	8	6	3	3	8	Two Years	No		No	Yes	Injectables Implants	0	0	0	1	1	0	0
2020-07-08T10:13:24.364+03:00	2020-07-10T07:19:51.594+03:00		Yes	Beyene Dorsisa	2020-07-08	Dedo	Garima Guda				Rural	40	Illiterate	Yes	rarely	Muslim	Yes, currently married	15	Yes	Not employed	Farmer	land cultivation		Medium	Medium	45	Illiterate	Not employed	Yes		Yes	10	10	5	5	8	Four Years	No		No	Yes	Injectables Implants Pill	0	0	0	1	1	1	0
2020-07-10T09:39:19.416+03:00	2020-07-10T09:46:45.255+03:00		Yes	Mohammed Abduljabar	2020-07-10	Mancho				Busase Elan	Rural	33	Illiterate	No		Muslim	Yes, currently married	20	Yes	Not employed	Farmer	land cultivation		High	High	34	Illiterate	Not employed	Yes		Yes	1	1	1	0	5	One year	No		Yes, currently pregnant	Yes	Injectables Implants Pill	0	0	0	1	1	1	0
2020-07-08T10:23:19.926+03:00	2020-07-10T07:20:17.408+03:00		Yes	Beyene Dorsisa	2020-07-08	Dedo	Garima Guda				Rural	35	Illiterate	Yes	rarely	Muslim	Yes, currently married	17	No	Not employed	Farmer	land cultivation		Medium	Medium	40	Illiterate	Not employed	No		Yes	5	5	0	5	6	Two Years	No		No	Yes	Injectables Implants	0	0	0	1	1	0	0
2020-07-10T09:51:06.781+03:00	2020-07-10T10:00:09.907+03:00		Yes	Mohammed Abduljabar	2020-07-10	Mancho				Busase Elan	Rural	26	Illiterate	No		Muslim	Yes, currently married	15	No	Not employed	Farmer	land cultivation		Medium	Medium	35	Illiterate	Not employed	Yes		Yes	4	3	0	3	1	Three years	No		No	Yes	Injectables	0	0	0	1	0	0	0
2020-07-08T10:36:40.657+03:00	2020-07-10T07:20:53.039+03:00		Yes	Beyene Dorsisa	2020-07-08	Dedo	Garima Guda				Rural	35	Illiterate	Yes	sometimes	Muslim	Yes, currently married	15	No	Not employed	Farmer	land cultivation		Medium	Medium	40	Illiterate	Not employed	No		Yes	8	5	3	2	8	Three years	No		Yes, currently pregnant	Yes	Injectables Implants	0	0	0	1	1	0	0
2020-07-10T10:21:49.276+03:00	2020-07-10T10:26:32.995+03:00		Yes	Mohammed Abduljabar	2020-07-10	Mancho				Busase Elan	Rural	26	Illiterate	No		Muslim	Yes, currently married	15	No	Not employed	Farmer	land cultivation		Medium	Medium	30	Illiterate	Not employed	Yes		Yes	4	4	3	1	4	Two Years	No		Yes, currently pregnant	Yes	Injectables Implants Pill IUD	0	0	1	1	1	1	0
2020-07-08T10:48:03.844+03:00	2020-07-10T06:29:51.192+03:00		Yes	Beyene Dorsisa	2020-07-08	Dedo	Garima Guda				Rural	35	Illiterate	Yes	frequently	Muslim	Yes, currently married	15	No	Not employed	Farmer	land cultivation		Medium	Medium	40	Illiterate	Not employed	No		Yes	7	6	4	2	1	Two Years	No		No	Yes	Injectables Implants Pill	0	0	0	1	1	1	0
2020-07-10T10:32:34.740+03:00	2020-07-10T10:39:24.598+03:00		Yes	Mohammed Abduljabar	2020-07-10	Mancho				Busase Elan	Rural	40	Illiterate	No		Muslim	Yes, currently married	15	No	Not employed	Farmer	land cultivation		Medium	Medium	50	Illiterate	Not employed	Yes		Yes	10	9	1	8	6	Three years	No		No	No
2020-07-09T04:55:57.462+03:00	2020-07-09T11:15:02.750+03:00		Yes	Beyene Dorsisa	2020-07-09	Mancho				Gariru Kadida	Rural	18	Primary(1-8)	Yes	sometimes	Muslim	Yes, currently married	15	No	Not employed	Farmer	land cultivation		Medium	Medium	30	Illiterate	Not employed	Yes		Yes	1	1	0	1	1	One year	No		No	Yes	Injectables	0	0	0	1	0	0	0
2020-07-10T12:01:04.661+03:00	2020-07-10T12:10:53.365+03:00		Yes	Mohammed Abduljabar	2020-07-10	Dedo	Kata Unta an				Rural	38	Primary(1-8)	Yes	sometimes	Muslim	Yes, currently married	17	Yes	Not employed	Trader/Own business	small business		Medium	Medium	45	Illiterate	Not employed	Yes		Yes	7	7	2	5	7	Three years	Yes		No	No
2020-07-10T12:11:44.478+03:00	2020-07-10T12:20:02.392+03:00		Yes	Mohammed Abduljabar	2020-07-10	Dedo	Kata Unta an				Rural	45	Illiterate	Yes	sometimes	Muslim	Yes, currently married	17	Yes	Not employed	Farmer	land cultivation		Medium	Medium	50	Illiterate	Not employed	Yes		Yes	10	7	3	4	9	Three years	Yes		No	Yes	Injectables Pill Implants	0	0	0	1	1	1	0
2020-07-09T05:07:15.375+03:00	2020-07-09T11:14:13.375+03:00		Yes	Beyene Dorsisa	2020-07-09	Mancho				Gariru Kadida	Rural	18	Primary(1-8)	Yes	sometimes	Muslim	Yes, currently married	16	No	Not employed	Farmer	land cultivation		Medium	Medium	33	Illiterate	Not employed	Yes		Yes	1	1	1	0	1	One year	Yes		No	Yes	Injectables Implants	0	0	0	1	1	0	0
2020-07-09T05:19:11.488+03:00	2020-07-09T11:13:37.772+03:00		Yes	Beyene Dorsisa	2020-07-09	Mancho				Gariru Kadida	Rural	41	Illiterate	Yes	sometimes	Muslim	Yes, currently married	17	No	Not employed	Farmer	land cultivation		Medium	Low	50	Primary(1-8)	Employed	No		Yes	6	5	4	1	10	More than four years	No		No	Yes	Injectables	0	0	0	1	0	0	0
2020-07-09T05:44:22.874+03:00	2020-07-09T11:12:58.670+03:00		Yes	Beyene Dorsisa	2020-07-09	Mancho				Gariru Kadida	Rural	30	Illiterate	Yes	sometimes	Muslim	Yes, currently married	17	No	Not employed	Farmer	land cultivation		Medium	Medium	45	Illiterate	Not employed	Yes		Yes	6	5	3	2	7	Three years	No		No	Yes	Injectables Implants	0	0	0	1	1	0	0
2020-07-09T05:57:05.798+03:00	2020-07-09T11:11:57.078+03:00		Yes	Beyene Dorsisa	2020-07-09	Mancho				Gariru Kadida	Rural	26	Primary(1-8)	Yes	frequently	Muslim	Yes, currently married	22	Yes	Not employed	Farmer	land cultivation		Medium	Medium	35	Illiterate	Not employed	Yes		Yes	3	3	2	1	1	Two Years	No		No	Yes	Implants Pill Injectables	0	0	0	1	1	1	0
2020-07-09T06:17:01.603+03:00	2020-07-09T11:11:23.008+03:00		Yes	Beyene Dorsisa	2020-07-09	Mancho				Gariru Kadida	Rural	35	Illiterate	Yes	sometimes	Muslim	Yes, currently married	17	No	Not employed	Farmer	land cultivation		Medium	Low	70	Illiterate	Not employed	Yes		Yes	8	7	4	3	9	Two Years	No		No	Yes	Injectables Implants	0	0	0	1	1	0	0
2020-07-09T06:26:02.991+03:00	2020-07-09T11:10:31.093+03:00		Yes	Beyene Dorsisa	2020-07-09	Mancho				Gariru Kadida	Rural	30	Illiterate	Yes	frequently	Muslim	Yes, currently married	17	No	Not employed	Farmer	land cultivation		Medium	Medium	45	Illiterate	Not employed	No		Yes	6	6	4	2	3	Four Years	No		No	Yes	Injectables Implants Pill	0	0	0	1	1	1	0
2020-07-09T06:38:36.218+03:00	2020-07-09T11:09:58.158+03:00		Yes	Beyene Dorsisa	2020-07-09	Mancho				Gariru Kadida	Rural	22	Higher	Yes	sometimes	Muslim	Yes, currently married	20	No	Employed	Employed and salaried	paid job		Medium	Medium	25	Higher	Employed	Yes		Yes	0	0	0	0	0	One year	No		Yes, currently pregnant	Yes	Pill Injectables Implants	0	0	0	1	1	1	0
2020-07-09T06:50:19.946+03:00	2020-07-09T11:09:31.118+03:00		Yes	Beyene Dorsisa	2020-07-09	Mancho				Gariru Kadida	Rural	27	Higher	Yes	frequently	Christian Protestant	Yes, currently married	18	No	Employed	Employed and salaried	paid job		Medium	Medium	30	Higher	Employed	No		Yes	2	2	1	1	5	More than four years	No		Yes, currently pregnant	Yes	Pill Injectables Implants	0	0	0	1	1	1	0
2020-07-09T07:01:15.296+03:00	2020-07-09T11:07:58.870+03:00		Yes	Beyene Dorsisa	2020-07-09	Mancho				Gariru Kadida	Rural	25	Higher	Yes	sometimes	Muslim	Yes, currently married	19	No	Employed	Employed and salaried	paid job		Medium	Medium	25	Higher	Employed	No		Yes	1	1	0	1	2	One year	No		No	Yes	Pill Injectables Implants	0	0	0	1	1	1	0
2020-07-09T07:13:42.324+03:00	2020-07-09T11:07:25.701+03:00		Yes	Beyene Dorsisa	2020-07-09	Mancho				Gariru Kadida	Rural	21	Technical/Vocational	Yes	frequently	Muslim	Yes, currently married	15	No	Employed	Employed and salaried	paid job		Medium	Medium	28	Higher	Employed	Yes		Yes	1	1	1	0	5	One year	No		No	Yes	Injectables Implants Pill	0	0	0	1	1	1	0
2020-07-09T08:11:52.771+03:00	2020-07-09T11:06:43.859+03:00		Yes	Beyene Dorsisa	2020-07-09	Mancho				Gariru Kadida	Rural	18	Low Secondary(9-10)	Yes	sometimes	Muslim	Yes, currently married	16	No	Not employed	Trader/Own business	small business		Medium	Medium	30	Primary(1-8)	Not employed	No		Yes	1	1	0	1	1	One year	No		No	Yes	Injectables Implants Pill	0	0	0	1	1	1	0
2020-07-09T08:19:07.427+03:00	2020-07-09T11:05:38.547+03:00		Yes	Beyene Dorsisa	2020-07-09	Mancho				Gariru Kadida	Rural	30	Primary(1-8)	Yes	frequently	Muslim	Yes, currently married	16	No	Not employed	Farmer	land cultivation		Medium	Medium	35	Illiterate	Not employed	No		Yes	6	6	2	4	2	Three years	No		No	Yes	Injectables Implants Pill	0	0	0	1	1	1	0
2020-07-09T08:39:31.668+03:00	2020-07-09T11:04:34.280+03:00		Yes	Beyene Dorsisa	2020-07-09	Mancho				Gariru Kadida	Rural	38	Illiterate	No		Muslim	Yes, currently married	14	Yes	Not employed	Farmer	land cultivation		Low	Low	45	Illiterate	Not employed	Yes		Yes	10	6	3	3	1	More than four years	No		No	Yes	Injectables Implants Pill	0	0	0	1	1	1	0
2020-07-09T08:49:44.304+03:00	2020-07-09T11:03:54.652+03:00		Yes	Beyene Dorsisa	2020-07-09	Mancho				Gariru Kadida	Rural	23	Illiterate	No		Muslim	Yes, currently married	18	No	Not employed	Farmer	land cultivation		Low	Medium	33	Illiterate	Not employed	No		Yes	3	3	2	1	1	Two Years	No		No	Yes	Injectables Implants Pill	0	0	0	1	1	1	0
2020-07-09T08:59:55.849+03:00	2020-07-09T11:03:05.162+03:00		Yes	Beyene Dorsisa	2020-07-09	Mancho				Gariru Kadida	Rural	35	Illiterate	Yes	sometimes	Muslim	Yes, currently married	17	No	Not employed	Farmer	land cultivation		Medium	Low	35	Illiterate	Not employed	Yes		Yes	6	4	1	3	1	Two Years	No		No	Yes	Injectables Implants Pill	0	0	0	1	1	1	0
2020-07-09T09:09:12.855+03:00	2020-07-09T11:02:26.421+03:00		Yes	Beyene Dorsisa	2020-07-09	Mancho				Gariru Kadida	Rural	35	Illiterate	Yes	frequently	Muslim	Yes, currently married	16	No	Not employed	Farmer	land cultivation		Medium	Low	40	Illiterate	Not employed	Yes		Yes	9	9	2	7	1	Three years	No		No	Yes	Injectables Implants Pill	0	0	0	1	1	1	0
2020-07-09T09:19:40.684+03:00	2020-07-09T11:01:52.459+03:00		Yes	Beyene Dorsisa	2020-07-09	Mancho				Gariru Kadida	Rural	24	Primary(1-8)	Yes	sometimes	Muslim	Yes, currently married	16	No	Not employed	Farmer	land cultivation		Medium	Medium	32	Illiterate	Not employed	Yes		Yes	2	2	1	1	1	Four Years	No		No	Yes	Injectables Implants	0	0	0	1	1	0	0
2020-07-09T09:35:51.205+03:00	2020-07-09T10:46:00.706+03:00		Yes	Beyene Dorsisa	2020-07-09	Mancho				Gariru Kadida	Rural	25	Illiterate	Yes	sometimes	Muslim	Yes, currently married	15	No	Not employed	Farmer	land cultivation		Medium	Medium	40	Illiterate	Not employed	Yes		Yes	4	4	1	3	4	Two Years	No		No	Yes	Injectables Implants Pill	0	0	0	1	1	1	0
2020-07-09T10:29:38.318+03:00	2020-07-09T10:44:00.727+03:00		Yes	Beyene Dorsisa	2020-07-09	Mancho				Gariru Kadida	Rural	22	Illiterate	Yes	sometimes	Muslim	Yes, currently married	18	No	Not employed	Farmer	land cultivation		Medium	Low	25	Illiterate	Not employed	No		Yes	3	3	2	1	1	Two Years	No		No	Yes	Implants Injectables	0	0	0	1	1	0	0
2020-07-10T02:50:11.462+03:00	2020-07-10T03:40:58.325+03:00		Yes	Beyene Dorsisa	2020-07-10	Mancho				Busase Elan	Rural	20	Higher	Yes	frequently	Muslim	Yes, currently married	18	No	Employed	Employed and salaried	paid job		Medium	Medium	25	Higher	Employed	Yes		Yes	1	1	1	0	1	One year	No		No	Yes	Injectables Implants Pill	0	0	0	1	1	1	0
2020-07-10T03:02:13.324+03:00	2020-07-10T03:39:30.624+03:00		Yes	Beyene Dorsisa	2020-07-10	Mancho				Busase Elan	Rural	35	Illiterate	No		Muslim	Yes, currently married	17	No	Not employed	Farmer	land cultivation		Low	Medium	40	Illiterate	Not employed	No		Yes	4	4	2	2	7	Four Years	Yes		No	Yes	Injectables	0	0	0	1	0	0	0
2020-07-10T03:11:39.664+03:00	2020-07-10T03:38:52.386+03:00		Yes	Beyene Dorsisa	2020-07-10	Mancho				Busase Elan	Rural	35	Illiterate	Yes	rarely	Muslim	Yes, currently married	20	No	Not employed	Farmer	land cultivation		Medium	Medium	40	Illiterate	Not employed	No		Yes	3	3	1	2	6	One year	Yes		No	Yes	Injectables Pill	0	0	0	1	0	1	0
2020-07-10T03:20:16.072+03:00	2020-07-10T03:28:22.139+03:00		Yes	Beyene Dorsisa	2020-07-10	Mancho				Busase Elan	Rural	21	Low Secondary(9-10)	Yes	sometimes	Muslim	Yes, currently married	17	No	Not employed	Farmer	land cultivation		Medium	Medium	25	Primary(1-8)	Not employed	Yes		Yes	1	1	1	0	2	One year	No		No	Yes	Injectables Implants	0	0	0	1	1	0	0
2020-07-07T09:51:09.234+03:00	2020-07-07T20:35:48.952+03:00		Yes	Kamila Abduljabar	2020-07-07	Seka Chekorsa		Gura Ula Uke			Rural	19	Primary(1-8)	Yes	frequently	Muslim	Yes, currently married	15	No	Not employed	No job at all	small business		Low	Low	28	Illiterate	Not employed	Yes		Yes	1	1	1	0	2	Two Years	No		No	Yes	Injectables Pill Implants	0	0	0	1	1	1	0
2020-07-07T10:07:46.459+03:00	2020-07-07T20:41:18.002+03:00		Yes	Kamila Abduljabar	2020-07-07	Seka Chekorsa		Gura Ula Uke			Rural	21	Primary(1-8)	Yes	frequently	Muslim	Yes, currently married	15	No	Not employed	Trader/Own business	small business		Low	Low	30	Illiterate	Not employed	Yes		Yes	2	2	2	0	1	Four Years	No		No	Yes	Injectables Pill	0	0	0	1	0	1	0
2020-07-07T10:26:54.066+03:00	2020-07-07T20:45:06.692+03:00		Yes	Kamila Abduljabar	2020-07-07	Seka Chekorsa		Gura Ula Uke			Rural	25	Primary(1-8)	Yes	frequently	Muslim	Yes, currently married	24	No	Not employed	Trader/Own business	small business		Medium	Low	28	Higher	Not employed	Yes		No							No		No	Yes	Injectables Pill	0	0	0	1	0	1	0
2020-07-07T10:40:08.326+03:00	2020-07-07T20:47:18.148+03:00		Yes	Kamila Abduljabar	2020-07-07	Seka Chekorsa		Gura Ula Uke			Rural	23	Low Secondary(9-10)	Yes	frequently	Muslim	Yes, currently married	16	No	Not employed	Trader/Own business	small business		Medium	Low	28	Lower Secondary(9-10)	Not employed	Yes		Yes	2	2	1	1	1	Three years	No		Yes, currently pregnant	Yes	Injectables Implants	0	0	0	1	1	0	0
2020-07-10T03:29:00.127+03:00	2020-07-10T03:38:12.461+03:00		Yes	Beyene Dorsisa	2020-07-10	Mancho				Busase Elan	Rural	35	Illiterate	Yes	sometimes	Muslim	Yes, currently married	15	No	Not employed	Farmer	land cultivation		Medium	Low	45	Illiterate	Not employed	Yes		Yes	7	7	4	3	5	Two Years	No		No	Yes	Injectables Implants	0	0	0	1	1	0	0
2020-07-07T10:57:55.212+03:00	2020-07-07T20:49:35.122+03:00		Yes	Kamila Abduljabar	2020-07-07	Seka Chekorsa		Gura Ula Uke			Rural	40	Primary(1-8)	Yes	frequently	Muslim	Yes, currently married	18	Yes	Not employed	Farmer	land cultivation		Medium	Low	45	Primary(1-8)	Not employed	Yes		Yes	6	6	5	1	6	Two Years	No		No	Yes	Pill Injectables Implants	0	0	0	1	1	1	0
2020-07-10T03:45:41.627+03:00	2020-07-10T03:53:48.475+03:00		Yes	Beyene Dorsisa	2020-07-10	Mancho				Busase Elan	Rural	25	Illiterate	No		Muslim	Yes, currently married	17	No	Not employed	Farmer	land cultivation		Low	Low	40	Illiterate	Not employed	Yes		Yes	4	3	1	2	4	One year	No		No	Yes	Injectables Implants	0	0	0	1	1	0	0
2020-07-07T11:09:40.499+03:00	2020-07-07T20:51:25.694+03:00		Yes	Kamila Abduljabar	2020-07-07	Seka Chekorsa		Gura Ula Uke			Rural	20	Primary(1-8)	Yes	frequently	Muslim	Yes, currently married	15	Yes	Not employed	Trader/Own business	small business		Medium	Low	30	Primary(1-8)	Not employed	Yes		Yes	2	2	1	1	1	Three years	No		Yes, currently pregnant	Yes	Injectables Pill	0	0	0	1	0	1	0
2020-07-07T11:25:56.240+03:00	2020-07-07T20:54:41.019+03:00		Yes	Kamila Abduljabar	2020-07-07	Seka Chekorsa		Gura Ula Uke			Rural	30	Low Secondary(9-10)	Yes	frequently	Muslim	Yes, currently married	22	Yes	Not employed	Trader/Own business	paid job		Medium	Low	40	Illiterate	Employed	Yes		Yes	3	3	1	2	1	Two Years	No		No	Yes	Injectables Pill	0	0	0	1	0	1	0
2020-07-07T11:45:09.232+03:00	2020-07-07T20:56:51.068+03:00		Yes	Kamila Abduljabar	2020-07-07	Seka Chekorsa		Gura Ula Uke			Rural	22	Primary(1-8)	Yes	sometimes	Muslim	Yes, currently married	18	No	Not employed	Trader/Own business	small business		Low	Low	32	Primary(1-8)	Not employed	Yes		Yes	1	1	0	1	3	One year	No		Yes, currently pregnant	Yes	Injectables Implants Pill	0	0	0	1	1	1	0
2020-07-10T03:54:44.784+03:00	2020-07-10T04:05:52.743+03:00		Yes	Beyene Dorsisa	2020-07-10	Mancho				Busase Elan	Rural	40	Illiterate	No		Muslim	Yes, currently married	17	No	Not employed	Farmer	land cultivation		Low	Low	50	Illiterate	Not employed	No		Yes	10	7	2	5	9	Three years	No		No	Yes	Pill	0	0	0	0	0	1	0
2020-07-07T11:59:55.715+03:00	2020-07-07T21:00:26.931+03:00		Yes	Kamila Abduljabar	2020-07-07	Seka Chekorsa		Gura Ula Uke			Rural	20	Primary(1-8)	No		Muslim	Yes, currently married	19	Yes	Not employed	Trader/Own business	small business		Low	Low	30	Primary(1-8)	Not employed	Yes		No							No		Yes, currently pregnant	Yes	Injectables Pill	0	0	0	1	0	1	0
2020-07-10T04:12:57.335+03:00	2020-07-10T04:23:32.654+03:00		Yes	Beyene Dorsisa	2020-07-10	Mancho				Busase Elan	Rural	20	Primary(1-8)	Yes	frequently	Muslim	Yes, currently married	15	No	Not employed	Farmer	land cultivation		Medium	Low	30	Primary(1-8)	Not employed	Yes		Yes	1	1	0	1	1	One year	No		No	Yes	Injectables Implants	0	0	0	1	1	0	0
2020-07-07T12:17:29.681+03:00	2020-07-07T21:03:14.109+03:00		Yes	Kamila Abduljabar	2020-07-07	Seka Chekorsa		Gura Ula Uke			Rural	25	Illiterate	Yes	sometimes	Muslim	Yes, currently married	21	Yes	Not employed	Trader/Own business	small business		Medium	Medium	30	Primary(1-8)	Not employed	Yes		No							No		No	Yes	Pill Injectables Implants	0	0	0	1	1	1	0
2020-07-10T06:08:11.061+03:00	2020-07-10T06:17:19.730+03:00		Yes	Beyene Dorsisa	2020-07-10	Dedo	Kata Kidada				Rural	40	Illiterate	Yes	frequently	Muslim	Yes, currently married	17	Yes	Not employed	Trader/Own business	small business		Medium	Low	45	Illiterate	Not employed	Yes		Yes	7	5	3	2	10	Two Years	Yes		No	Yes	Injectables Implants Pill	0	0	0	1	1	1	0
2020-07-07T12:43:07.458+03:00	2020-07-07T21:06:49.902+03:00		Yes	Kamila Abduljabar	2020-07-07	Seka Chekorsa		Gura Ula Uke			Rural	35	Technical/Vocational	Yes	frequently	Muslim	Yes, living with a partner	16	Yes	Not employed	No job at all	small business		Medium	Low	45	Primary(1-8)	Not employed	No		Yes	1	1	0	1	15	One year	No		No	No
2020-07-10T06:17:54.000+03:00	2020-07-10T06:27:57.150+03:00		Yes	Beyene Dorsisa	2020-07-10	Dedo	Kata Kidada				Rural	28	Low Secondary(9-10)	Yes	rarely	Muslim	Yes, currently married	18	Yes	Not employed	Farmer	land cultivation		Medium	Low	40	Illiterate	Not employed	Yes		Yes	3	3	3	0	1	Four Years	No		No	Yes	Injectables Implants Pill	0	0	0	1	1	1	0
2020-07-07T12:59:39.979+03:00	2020-07-07T21:08:19.628+03:00		Yes	Kamila Abduljabar	2020-07-07	Seka Chekorsa		Gura Ula Uke			Rural	40	Primary(1-8)	Yes	frequently	Muslim	Yes, currently married	15	No	Not employed	Trader/Own business	small business		Low	Low	56	Illiterate	Not employed	No		Yes	4	4	2	2	12	Four Years	Yes		No	Yes	Injectables Pill	0	0	0	1	0	1	0
2020-07-07T13:22:48.766+03:00	2020-07-07T21:10:48.775+03:00		Yes	Kamila Abduljabar	2020-07-07	Seka Chekorsa		Gura Ula Uke			Rural	40	Illiterate	No		Muslim	Yes, currently married	15	Yes	Not employed	Farmer	land cultivation		Low	Low	50	Illiterate	Not employed	Yes		Yes	8	7	3	4	4	Four Years	No		No	Yes	Injectables Pill	0	0	0	1	0	1	0
2020-07-07T13:36:20.342+03:00	2020-07-07T21:12:45.030+03:00		Yes	Kamila Abduljabar	2020-07-07	Seka Chekorsa		Gura Ula Uke			Rural	40	Primary(1-8)	No		Muslim	Yes, currently married	20	Yes	Not employed	Farmer	land cultivation		Low	Low	50	Illiterate	Not employed	Yes		Yes	11	7	1	6	10	Three years	Yes		No	Yes	Injectables Implants Pill	0	0	0	1	1	1	0
2020-07-07T13:55:11.541+03:00	2020-07-07T21:14:35.833+03:00		Yes	Kamila Abduljabar	2020-07-07	Seka Chekorsa		Gura Ula Uke			Rural	30	Primary(1-8)	Yes	frequently	Muslim	Yes, currently married	16	Yes	Not employed	Trader/Own business	small business		Medium	Low	35	Primary(1-8)	Not employed	Yes		Yes	4	4	2	2	3	Four Years	No		Yes, currently pregnant	Yes	Injectables Pill	0	0	0	1	0	1	0
2020-07-07T14:11:56.888+03:00	2020-07-07T21:16:35.175+03:00		Yes	Kamila Abduljabar	2020-07-07	Seka Chekorsa		Gura Ula Uke			Rural	45	Primary(1-8)	Yes	sometimes	Muslim	Yes, currently married	15	Yes	Not employed	Farmer	land cultivation		Low	Low	70	Illiterate	Not employed	Yes		Yes	7	4	1	3	16	Three years	No		No	Yes	Injectables Pill	0	0	0	1	0	1	0
2020-07-07T14:25:12.427+03:00	2020-07-07T21:18:21.763+03:00		Yes	Kamila Abduljabar	2020-07-07	Seka Chekorsa		Gura Ula Uke			Rural	40	Primary(1-8)	Yes	sometimes	Muslim	Yes, currently married	18	Yes	Not employed	Farmer	land cultivation		Low	Low	50	Primary(1-8)	Not employed	Yes		Yes	8	8	4	4	3	Three years	No		No	Yes	Injectables Implants Pill	0	0	0	1	1	1	0
2020-07-07T14:38:39.206+03:00	2020-07-07T21:21:33.665+03:00		Yes	Kamila Abduljabar	2020-07-07	Seka Chekorsa		Gura Ula Uke			Rural	25	Primary(1-8)	Yes	frequently	Muslim	Yes, currently married	18	Yes	Not employed	Trader/Own business	small business		Low	Low	28	Primary(1-8)	Not employed	Yes		Yes	2	2	0	2	1	More than four years	No		No	Yes	Injectables Pill	0	0	0	1	0	1	0
2020-07-07T14:48:31.384+03:00	2020-07-07T21:24:18.858+03:00		Yes	Kamila Abduljabar	2020-07-07	Seka Chekorsa		Gura Ula Uke			Rural	40	Primary(1-8)	Yes	frequently	Muslim	Yes, currently married	15	Yes	Not employed	Farmer	land cultivation		Medium	Low	45	Primary(1-8)	Not employed	Yes		Yes	6	6	2	4	2	More than four years	No		No	Yes	Injectables Pill	0	0	0	1	0	1	0
2020-07-07T15:05:47.121+03:00	2020-07-07T21:28:00.334+03:00		Yes	Kamila Abduljabar	2020-07-07	Seka Chekorsa		Gura Ula Uke			Rural	35	Illiterate	Yes	frequently	Muslim	Yes, currently married	15	Yes	Not employed	Farmer	land cultivation		Medium	Low	46	Primary(1-8)	Not employed	Yes		Yes	6	6	3	3	5	Four Years	No		Yes, currently pregnant	Yes	Injectables Pill	0	0	0	1	0	1	0
2020-07-08T09:15:02.635+03:00	2020-07-08T19:11:26.887+03:00		Yes	Kamila Abduljabar	2020-07-08	Seka Chekorsa		Shashemane			Rural	35	Primary(1-8)	No		Muslim	Yes, currently married	16	Yes	Not employed	Trader/Own business	small business		Low	Low	38	Illiterate	Not employed	Yes		Yes	6	5	3	2	2	Two Years	Yes		No	Yes	Injectables Male Condom Female Condom Implants Pill	0	0	0	1	1	1	1
2020-07-08T09:25:28.192+03:00	2020-07-08T19:13:28.087+03:00		Yes	Kamila Abduljabar	2020-07-08	Seka Chekorsa		Shashemane			Rural	18	Primary(1-8)	No		Muslim	Yes, currently married	16	Yes	Not employed	Farmer	land cultivation		Low	Low	22	Primary(1-8)	Not employed	Yes		Yes	1	1	1	0	1	One year	No		No	Yes	Injectables Pill Implants	0	0	0	1	1	1	0
2020-07-08T09:35:53.064+03:00	2020-07-08T19:15:15.104+03:00		Yes	Kamila Abduljabar	2020-07-08	Seka Chekorsa		Shashemane			Rural	35	Illiterate	Yes	frequently	Muslim	Yes, currently married	20	Yes	Not employed	Daily labourer	labour		Low	Low	40	Primary(1-8)	Not employed	Yes		Yes	5	5	1	4	2	Two Years	No		No	Yes	Injectables Implants Pill IUD	0	0	1	1	1	1	0
2020-07-08T09:46:33.084+03:00	2020-07-08T19:17:21.884+03:00		Yes	Kamila Abduljabar	2020-07-08	Seka Chekorsa		Shashemane			Rural	25	Primary(1-8)	Yes	frequently	Muslim	Yes, currently married	15	Yes	Not employed	Trader/Own business	small business		Medium	Low	28	Primary(1-8)	Not employed	Yes		Yes	3	2	2	0	3	More than four years	No		No	Yes	Implants Pill Injectables	0	0	0	1	1	1	0
2020-07-08T10:01:19.473+03:00	2020-07-08T19:18:57.096+03:00		Yes	Kamila Abduljabar	2020-07-08	Seka Chekorsa		Shashemane			Rural	20	Primary(1-8)	Yes	frequently	Muslim	Yes, currently married	15	Yes	Not employed	Farmer	land cultivation		Low	Low	30	Illiterate	Not employed	Yes		Yes	1	1	0	1	2	One year	No		No	Yes	Injectables Implants Pill IUD	0	0	1	1	1	1	0
2020-07-08T10:11:56.441+03:00	2020-07-08T19:20:50.733+03:00		Yes	Kamila Abduljabar	2020-07-08	Seka Chekorsa		Shashemane			Rural	25	Primary(1-8)	Yes	sometimes	Muslim	Yes, currently married	15	No	Not employed	Farmer	land cultivation		Low	Low	35	Illiterate	Not employed	No		Yes	5	5	2	3	1	Three years	No		No	Yes	Injectables Implants	0	0	0	1	1	0	0
2020-07-08T10:18:37.051+03:00	2020-07-08T19:22:18.016+03:00		Yes	Kamila Abduljabar	2020-07-08	Seka Chekorsa		Shashemane			Rural	16	Primary(1-8)	Yes	frequently	Muslim	Yes, currently married	13	Yes	Not employed	Trader/Own business	small business		Medium	Low	25	Illiterate	Not employed	No		Yes	1	1	1	0	1	One year	No		Yes, currently pregnant	Yes	Injectables Implants	0	0	0	1	1	0	0
2020-07-08T10:38:30.696+03:00	2020-07-08T19:23:36.925+03:00		Yes	Kamila Abduljabar	2020-07-08	Seka Chekorsa		Shashemane			Rural	40	Illiterate	No		Muslim	Yes, currently married	25	Yes	Not employed	Trader/Own business	small business		Low	Low	50	Illiterate	Not employed	Yes		Yes	4	4	1	3	15	Two Years	No		No	Yes	Injectables Implants	0	0	0	1	1	0	0
2020-07-08T10:46:41.056+03:00	2020-07-08T19:25:08.742+03:00		Yes	Kamila Abduljabar	2020-07-08	Seka Chekorsa		Shashemane			Rural	25	Illiterate	No		Muslim	Yes, currently married	15	Yes	Not employed	Trader/Own business	small business		Low	Low	45	Illiterate	Not employed	Yes		Yes	1	1	1	0	8	One year	No		No	Yes	Implants Injectables Pill	0	0	0	1	1	1	0
2020-07-08T10:59:01.215+03:00	2020-07-08T19:28:39.162+03:00		Yes	Kamila Abduljabar	2020-07-08	Seka Chekorsa		Shashemane			Rural	45	Primary(1-8)	Yes	frequently	Muslim	Yes, currently married	14	Yes	Not employed	Trader/Own business	small business		Medium	Medium	50	Primary(1-8)	Not employed	Yes		Yes	5	5	2	3	10	More than four years	No		No	Yes	Injectables IUD Implants	0	0	1	1	1	0	0
2020-07-08T11:08:16.629+03:00	2020-07-08T19:30:14.136+03:00		Yes	Kamila Abduljabar	2020-07-08	Seka Chekorsa		Shashemane			Rural	25	Primary(1-8)	Yes	frequently	Muslim	Yes, currently married	15	No	Not employed	Trader/Own business	small business		Medium	Low	45	Primary(1-8)	Not employed	Yes		Yes	2	2	0	2	1	More than four years	Yes		No	Yes	IUD Injectables Implants	0	0	1	1	1	0	0
2020-07-08T11:22:28.889+03:00	2020-07-08T19:31:48.179+03:00		Yes	Kamila Abduljabar	2020-07-08	Seka Chekorsa		Shashemane			Rural	37	Primary(1-8)	Yes	frequently	Muslim	Yes, currently married	17	No	Employed	Employed and salaried	paid job		High	Medium	60	Primary(1-8)	Not employed	Yes		Yes	1	1	0	1	18	One year	No		No	Yes	Injectables Implants Pill IUD	0	0	1	1	1	1	0
2020-07-08T11:35:39.820+03:00	2020-07-08T19:33:19.617+03:00		Yes	Kamila Abduljabar	2020-07-08	Seka Chekorsa		Shashemane			Rural	20	Primary(1-8)	Yes	frequently	Muslim	Yes, currently married	17	Yes	Not employed	No job at all	small business		Low	Low	25	Primary(1-8)	Not employed	No		Yes	1	1	1	0	1	One year	No		No	Yes	Injectables Implants Pill Male Condom	0	0	0	1	1	1	1
2020-07-08T12:03:20.490+03:00	2020-07-08T19:34:41.025+03:00		Yes	Kamila Abduljabar	2020-07-08	Seka Chekorsa		Shashemane			Rural	20	Illiterate	Yes	frequently	Muslim	Yes, currently married	15	Yes	Not employed	Trader/Own business	small business		Medium	Low	28	Primary(1-8)	Not employed	Yes		Yes	3	3	2	1	1	Three years	No		No	Yes	Injectables IUD Implants Pill	0	0	1	1	1	1	0
2020-07-08T12:10:50.563+03:00	2020-07-08T19:35:57.567+03:00		Yes	Kamila Abduljabar	2020-07-08	Seka Chekorsa		Shashemane			Rural	18	Primary(1-8)	Yes	frequently	Muslim	Yes, currently married	16	Yes	Not employed	Trader/Own business	small business		High	Medium	27	Primary(1-8)	Not employed	Yes		Yes	1	1	0	1	1	One year	No		No	Yes	Injectables Implants Pill	0	0	0	1	1	1	0
2020-07-08T12:18:27.459+03:00	2020-07-08T19:37:23.149+03:00		Yes	Kamila Abduljabar	2020-07-08	Seka Chekorsa		Shashemane			Rural	40	Illiterate	No		Muslim	Yes, currently married	12	Yes	Not employed	Trader/Own business	small business		Low	Low	60	Primary(1-8)	Not employed	No		Yes	6	6	4	2	12	Three years	No		No	Yes	Injectables Pill Implants	0	0	0	1	1	1	0
2020-07-08T12:36:46.164+03:00	2020-07-08T19:38:55.959+03:00		Yes	Kamila Abduljabar	2020-07-08	Seka Chekorsa		Shashemane			Rural	27	Primary(1-8)	No		Muslim	Yes, currently married	16	Yes	Not employed	Trader/Own business	small business		Low	Low	35	Primary(1-8)	Not employed	Yes		Yes	5	5	2	3	2	Three years	No		Yes, currently pregnant	Yes	Pill Injectables Implants	0	0	0	1	1	1	0
2020-07-08T12:59:45.477+03:00	2020-07-08T19:40:25.380+03:00		Yes	Kamila Abduljabar	2020-07-08	Seka Chekorsa		Shashemane			Rural	18	Primary(1-8)	Yes	frequently	Muslim	Yes, currently married	17	No	Not employed	Trader/Own business	small business		Medium	Low	26	Primary(1-8)	Not employed	Yes		Yes	1	1	0	1	1	One year	No		No	Yes	Injectables Implants IUD Pill	0	0	1	1	1	1	0
2020-07-08T13:06:28.359+03:00	2020-07-08T19:41:45.360+03:00		Yes	Kamila Abduljabar	2020-07-08	Seka Chekorsa		Shashemane			Rural	42	Primary(1-8)	No		Muslim	Yes, currently married	12	Yes	Not employed	Farmer	land cultivation		Medium	Low	50	Primary(1-8)	Not employed	Yes		Yes	8	8	3	5	12	One year	No		No	Yes	Injectables IUD Implants Pill	0	0	1	1	1	1	0
2020-07-08T14:06:27.196+03:00	2020-07-08T19:43:03.080+03:00		Yes	Kamila Abduljabar	2020-07-08	Seka Chekorsa		Shashemane			Rural	30	Illiterate	No		Muslim	Yes, currently married	15	Yes	Not employed	Trader/Own business	small business		Low	Low	40	Illiterate	Not employed	Yes		Yes	3	3	2	1	4	More than four years	Yes		No	Yes	Injectables IUD Implants Pill	0	0	1	1	1	1	0
2020-07-09T09:01:22.197+03:00	2020-07-09T16:38:31.477+03:00		Yes	Kamila Abduljabar	2020-07-09	Shabe Sombo			Atero Gafare		Rural	27	Primary(1-8)	Yes	frequently	Muslim	Yes, currently married	20	Yes	Not employed	Farmer	land cultivation		Medium	Low	40	Illiterate	Employed	No		Yes	3	3	1	2	1	Two Years	No		No	Yes	Injectables Implants Pill IUD	0	0	1	1	1	1	0
2020-07-09T09:10:32.581+03:00	2020-07-09T16:44:05.992+03:00		Yes	Kamila Abduljabar	2020-07-09	Shabe Sombo			Atero Gafare		Rural	40	Illiterate	Yes	frequently	Muslim	Yes, currently married	17	Yes	Not employed	Trader/Own business	small business		Medium	Low	45	Primary(1-8)	Not employed	Yes		Yes	6	6	4	2	8	Four Years	No		No	Yes	Injectables Pill Implants IUD	0	0	1	1	1	1	0
2020-07-09T09:26:06.195+03:00	2020-07-09T16:45:23.651+03:00		Yes	Kamila Abduljabar	2020-07-09	Shabe Sombo			Atero Gafare		Rural	40	Illiterate	Yes	frequently	Muslim	Yes, currently married	20	Yes	Not employed	Farmer	land cultivation		Medium	Low	45	Illiterate	Not employed	Yes		Yes	7	7	4	3	10	Two Years	Yes		Yes, currently pregnant	Yes	Pill Implants Injectables	0	0	0	1	1	1	0
2020-07-09T09:33:46.237+03:00	2020-07-09T16:46:48.010+03:00		Yes	Kamila Abduljabar	2020-07-09	Shabe Sombo			Atero Gafare		Rural	27	Illiterate	Yes	frequently	Christian Orthodox	Yes, currently married	18	No	Not employed	Farmer	land cultivation		Low	Low	34	Primary(1-8)	Not employed	Yes		Yes	5	5	1	4	1	Four Years	No		No	Yes	Injectables Implants Pill	0	0	0	1	1	1	0
2020-07-09T09:53:18.097+03:00	2020-07-09T16:48:19.637+03:00		Yes	Kamila Abduljabar	2020-07-09	Shabe Sombo			Atero Gafare		Rural	26	Primary(1-8)	Yes	frequently	Muslim	Yes, currently married	23	Yes	Not employed	Trader/Own business	small business		Medium	Low	30	Primary(1-8)	Not employed	Yes		Yes	1	1	1	0	1	One year	No		Yes, currently pregnant	Yes	Injectables Pill IUD Implants	0	0	1	1	1	1	0
2020-07-09T09:58:52.208+03:00	2020-07-09T16:50:14.609+03:00		Yes	Kamila Abduljabar	2020-07-09	Shabe Sombo			Atero Gafare		Rural	20	Primary(1-8)	Yes	frequently	Muslim	Yes, currently married	17	Yes	Not employed	Farmer	land cultivation		Medium	Low	25	Primary(1-8)	Not employed	Yes		Yes	1	1	0	1	2	One year	No		No	Yes	Injectables Pill IUD Implants	0	0	1	1	1	1	0
2020-07-09T10:09:33.431+03:00	2020-07-09T16:51:32.436+03:00		Yes	Kamila Abduljabar	2020-07-09	Shabe Sombo			Atero Gafare		Rural	40	Illiterate	Yes	frequently	Muslim	Yes, currently married	18	Yes	Not employed	Farmer	land cultivation		Medium	Low	45	Primary(1-8)	Not employed	Yes		Yes	9	9	3	6	6	Three years	No		No	Yes	IUD Injectables Implants Pill	0	0	1	1	1	1	0
2020-07-09T10:15:55.267+03:00	2020-07-09T16:52:39.520+03:00		Yes	Kamila Abduljabar	2020-07-09	Shabe Sombo			Atero Gafare		Rural	22	Illiterate	Yes	frequently	Muslim	Yes, currently married	17	Yes	Not employed	Trader/Own business	small business		Medium	Low	35	Illiterate	Not employed	Yes		Yes	3	3	3	0	1	Two Years	Yes		No	Yes	Injectables Implants Pill IUD	0	0	1	1	1	1	0
2020-07-09T10:31:48.120+03:00	2020-07-09T16:54:20.041+03:00		Yes	Kamila Abduljabar	2020-07-09	Shabe Sombo			Atero Gafare		Rural	20	Primary(1-8)	Yes	frequently	Muslim	Yes, currently married	17	Yes	Not employed	Daily labourer	labour		Medium	Low	27	Primary(1-8)	Not employed	No		Yes	1	1	1	0	1	One year	No		Yes, currently pregnant	Yes	Injectables Implants Pill	0	0	0	1	1	1	0
2020-07-09T10:40:39.491+03:00	2020-07-09T17:01:21.812+03:00		Yes	Nasir Kalifa	2020-07-09	Shabe Sombo			Atero Gafare		Rural	42	Illiterate	Yes	frequently	Muslim	Yes, currently married	20	Yes	Not employed	Farmer	land cultivation		Low	Low	48	Illiterate	Not employed	Yes		Yes	5	5	2	3	10	Three years	No		No	Yes	Injectables Pill	0	0	0	1	0	1	0
2020-07-09T10:49:31.642+03:00	2020-07-09T17:03:52.808+03:00		Yes	Kamila Abduljabar	2020-07-09	Shabe Sombo			Atero Gafare		Rural	29	Primary(1-8)	Yes	frequently	Christian Orthodox	Yes, currently married	14	No	Not employed	Farmer	land cultivation		Medium	Low	40	Primary(1-8)	Employed	Yes		Yes	3	3	2	1	9	Four Years	No		No	Yes	Implants Injectables IUD Pill Female Sterilization	1	0	1	1	1	1	0
2020-07-09T10:57:29.653+03:00	2020-07-09T17:05:11.497+03:00		Yes	Kamila Abduljabar	2020-07-09	Shabe Sombo			Atero Gafare		Rural	19	Primary(1-8)	Yes	frequently	Muslim	Yes, currently married	16	Yes	Not employed	Trader/Own business	small business		Medium	Low	29	Primary(1-8)	Not employed	Yes		Yes	2	2	2	0	1	One year	Yes		No	Yes	Injectables Implants Pill IUD	0	0	1	1	1	1	0
2020-07-09T11:16:23.997+03:00	2020-07-09T17:06:43.554+03:00		Yes	Kamila Abduljabar	2020-07-09	Shabe Sombo			Atero Gafare		Rural	41	Illiterate	Yes	frequently	Muslim	Yes, currently married	17	Yes	Not employed	Trader/Own business	small business		Medium	Low	50	Primary(1-8)	Not employed	Yes		Yes	4	4	3	1	10	More than four years	Yes		No	Yes	Pill Injectables Implants	0	0	0	1	1	1	0
2020-07-09T11:27:19.116+03:00	2020-07-09T17:08:03.555+03:00		Yes	Kamila Abduljabar	2020-07-09	Shabe Sombo			Atero Gafare		Rural	25	Illiterate	No		Muslim	Yes, currently married	13	Yes	Not employed	Farmer	land cultivation		Low	Low	30	Illiterate	Not employed	Yes		Yes	3	3	2	1	1	Three years	No		No	Yes	Pill Injectables Implants	0	0	0	1	1	1	0
2020-07-09T11:36:57.559+03:00	2020-07-09T17:10:09.872+03:00		Yes	Kamila Abduljabar	2020-07-09	Shabe Sombo			Atero Gafare		Rural	40	Illiterate	Yes	frequently	Muslim	Yes, currently married	18	Yes	Not employed	Farmer	land cultivation		Medium	Low	48	Illiterate	Not employed	Yes		Yes	8	8	3	5	1	More than four years	No		No	Yes	Implants Injectables Pill IUD	0	0	1	1	1	1	0
2020-07-09T11:47:24.262+03:00	2020-07-09T17:13:05.448+03:00		Yes	Kamila Abduljabar	2020-07-09	Shabe Sombo			Atero Gafare		Rural	28	Illiterate	Yes	frequently	Muslim	Yes, currently married	17	Yes	Not employed	Trader/Own business	small business		Medium	Low	33	Primary(1-8)	Not employed	Yes		Yes	2	2	1	1	3	Two Years	No		Yes, currently pregnant	Yes	Injectables Pill Implants IUD	0	0	1	1	1	1	0
2020-07-09T12:05:44.970+03:00	2020-07-09T17:15:56.804+03:00		Yes	Kamila Abduljabar	2020-07-09	Shabe Sombo			Atero Gafare		Rural	38	Primary(1-8)	Yes	frequently	Muslim	Yes, currently married	16	Yes	Not employed	Trader/Own business	small business		Medium	Low	45	Primary(1-8)	Not employed	Yes		Yes	7	5	3	2	12	Four Years	No		No	Yes	Injectables Pill Implants IUD	0	0	1	1	1	1	0
2020-07-09T12:17:04.827+03:00	2020-07-09T17:19:22.360+03:00		Yes	Kamila Abduljabar	2020-07-09	Shabe Sombo			Atero Gafare		Rural	25	Primary(1-8)	Yes	frequently	Muslim	Yes, currently married	23	No	Employed	Employed and salaried	paid job		Medium	Medium	28	Primary(1-8)	Employed	Yes		Yes	1	1	1	0	1	One year	No		Yes, currently pregnant	Yes	Injectables Pill Implants	0	0	0	1	1	1	0
2020-07-09T12:30:08.736+03:00	2020-07-09T17:45:10.039+03:00		Yes	Kamila Abduljabar	2020-07-09	Shabe Sombo			Atero Gafare		Rural	35	Illiterate	Yes	frequently	Christian Orthodox	Yes, currently married	18	No	Not employed	Trader/Own business	small business		Medium	Low	40	Primary(1-8)	Not employed	No		Yes	4	4	3	1	4	Three years	No		No	Yes	Injectables Pill	0	0	0	1	0	1	0
2020-07-09T13:35:33.868+03:00	2020-07-09T17:46:31.851+03:00		Yes	Kamila Abduljabar	2020-07-09	Shabe Sombo			Atero Gafare		Rural	22	Primary(1-8)	Yes	frequently	Muslim	Yes, currently married	18	No	Not employed	Trader/Own business	small business		Medium	Low	35	Primary(1-8)	Not employed	Yes		Yes	2	2	2	0	1	Four Years	No		No	Yes	Pill Injectables Implants IUD	0	0	1	1	1	1	0
2020-07-09T13:58:33.542+03:00	2020-07-09T17:48:07.788+03:00		Yes	Kamila Abduljabar	2020-07-09	Shabe Sombo			Atero Gafare		Rural	23	Primary(1-8)	Yes	frequently	Muslim	Yes, currently married	18	Yes	Not employed	Trader/Own business	small business		Medium	Low	26	Primary(1-8)	Not employed	Yes		Yes	1	1	1	0	3	One year	No		Yes, currently pregnant	Yes	IUD Injectables Pill Implants	0	0	1	1	1	1	0
2020-07-10T09:16:42.694+03:00	2020-07-10T19:32:07.327+03:00		Yes	Kamila Abduljabar	2020-07-10	Shabe Sombo			Sabaka Wala		Rural	30	Illiterate	Yes	frequently	Muslim	Yes, currently married	18	Yes	Not employed	Trader/Own business	small business		Medium	Low	35	Primary(1-8)	Not employed	Yes		Yes	6	6	4	2	3	Three years	No		Yes, currently pregnant	Yes	Injectables Implants	0	0	0	1	1	0	0
2020-07-10T09:30:14.518+03:00	2020-07-10T19:36:20.085+03:00		Yes	Kamila Abduljabar	2020-07-10	Shabe Sombo			Sabaka Wala		Rural	28	Primary(1-8)	Yes	frequently	Muslim	Yes, currently married	16	Yes	Not employed	Farmer	land cultivation		Medium	Low	45	Illiterate	Not employed	Yes		Yes	3	3	2	1	1	More than four years	No		No	Yes	Injectables Implants Pill IUD	0	0	1	1	1	1	0
2020-07-10T09:40:42.217+03:00	2020-07-10T19:38:10.672+03:00		Yes	Kamila Abduljabar	2020-07-10	Shabe Sombo			Sabaka Wala		Rural	26	Primary(1-8)	Yes	frequently	Muslim	Yes, currently married	18	Yes	Not employed	Trader/Own business	small business		Medium	Low	29	Technical/Vocational	Employed	Yes		Yes	2	2	2	0	2	Four Years	No		No	Yes	Injectables Implants IUD Pill	0	0	1	1	1	1	0
2020-07-10T09:52:50.913+03:00	2020-07-10T19:39:46.868+03:00		Yes	Kamila Abduljabar	2020-07-10	Shabe Sombo			Sabaka Wala		Rural	25	Primary(1-8)	No		Muslim	Yes, currently married	23	Yes	Not employed	Farmer	land cultivation		Low	Low	28	Illiterate	Not employed	Yes		Yes	1	1	1	0	1	One year	No		No	Yes	Injectables Implants IUD Pill	0	0	1	1	1	1	0
2020-07-10T10:08:19.072+03:00	2020-07-10T21:04:54.561+03:00		Yes	Kamila Abduljabar	2020-07-10	Shabe Sombo			Sabaka Wala		Rural	27	Primary(1-8)	No		Muslim	Yes, currently married	16	Yes	Not employed	Trader/Own business	land cultivation		Low	Low	32	Illiterate	Not employed	Yes		Yes	3	3	2	1	1	Three years	Yes		No	Yes	Injectables Implants Pill	0	0	0	1	1	1	0
2020-07-10T10:27:10.938+03:00	2020-07-10T21:06:18.880+03:00		Yes	Kamila Abduljabar	2020-07-10	Shabe Sombo			Sabaka Wala		Rural	22	Primary(1-8)	Yes	frequently	Muslim	Yes, currently married	17	Yes	Not employed	Farmer	land cultivation		Medium	Low	31	Primary(1-8)	Not employed	Yes		Yes	1	1	0	1	3	One year	No		Yes, currently pregnant	Yes	Implants Injectables IUD Pill	0	0	1	1	1	1	0
2020-07-10T10:52:24.782+03:00	2020-07-10T21:07:36.498+03:00		Yes	Kamila Abduljabar	2020-07-10	Shabe Sombo			Sabaka Wala		Rural	20	Primary(1-8)	No		Muslim	Yes, currently married	17	No	Not employed	Trader/Own business	small business		Low	Low	28	Primary(1-8)	Not employed	Yes		Yes	1	1	1	0	2	One year	No		No	Yes	Injectables Pill Implants IUD	0	0	1	1	1	1	0
2020-07-10T11:06:52.004+03:00	2020-07-10T21:09:06.617+03:00		Yes	Kamila Abduljabar	2020-07-10	Shabe Sombo			Sabaka Wala		Rural	28	Primary(1-8)	Yes	frequently	Muslim	Yes, currently married	18	Yes	Not employed	Farmer	land cultivation		Medium	Low	35	Primary(1-8)	Not employed	Yes		Yes	4	4	2	2	1	Two Years	No		No	Yes	Implants Injectables IUD Pill	0	0	1	1	1	1	0
2020-07-10T11:35:15.245+03:00	2020-07-10T21:10:49.565+03:00		Yes	Kamila Abduljabar	2020-07-10	Shabe Sombo			Sabaka Wala		Rural	37	Primary(1-8)	No		Christian Orthodox	Yes, currently married	16	No	Not employed	Farmer	land cultivation		Low	Low	48	Primary(1-8)	Not employed	Yes		Yes	5	5	1	4	14	Four Years	No		No	Yes	Injectables	0	0	0	1	0	0	0
2020-07-10T12:02:15.613+03:00	2020-07-10T21:12:18.694+03:00		Yes	Kamila Abduljabar	2020-07-10	Shabe Sombo			Sabaka Wala		Rural	28	Primary(1-8)	Yes	frequently	Muslim	Yes, currently married	18	Yes	Not employed	Trader/Own business	small business		Medium	Medium	32	Primary(1-8)	Not employed	Yes		Yes	2	2	2	0	5	Four Years	No		No	Yes	Pill Injectables Implants	0	0	0	1	1	1	0
2020-07-10T12:22:03.961+03:00	2020-07-10T21:13:27.248+03:00		Yes	Kamila Abduljabar	2020-07-10	Shabe Sombo			Sabaka Wala		Rural	25	Primary(1-8)	Yes	frequently	Muslim	Yes, currently married	21	Yes	Not employed	Farmer	land cultivation		Low	Low	37	Primary(1-8)	Not employed	Yes		Yes	1	1	0	1	2	One year	Yes		No	Yes	Injectables Implants Pill	0	0	0	1	1	1	0
2020-07-10T12:30:07.396+03:00	2020-07-10T21:14:30.003+03:00		Yes	Kamila Abduljabar	2020-07-10	Shabe Sombo			Sabaka Wala		Rural	30	Illiterate	Yes	frequently	Muslim	Yes, currently married	22	Yes	Not employed	Farmer	land cultivation		Low	Low	37	Primary(1-8)	Not employed	Yes		Yes	2	2	2	0	2	More than four years	Yes		No	Yes	Injectables Implants Pill	0	0	0	1	1	1	0
2020-07-10T12:41:19.335+03:00	2020-07-10T21:15:42.110+03:00		Yes	Kamila Abduljabar	2020-07-10	Shabe Sombo			Sabaka Wala		Rural	25	Illiterate	No		Muslim	Yes, currently married	20	Yes	Not employed	Farmer	land cultivation		Low	Low	30	Primary(1-8)	Not employed	Yes		Yes	1	1	0	1	3	One year	No		No	Yes	Injectables Implants Pill	0	0	0	1	1	1	0
2020-07-10T13:05:36.607+03:00	2020-07-10T21:17:04.969+03:00		Yes	Kamila Abduljabar	2020-07-10	Shabe Sombo			Sabaka Wala		Rural	20	Primary(1-8)	No		Muslim	Yes, currently married	17	Yes	Not employed	Farmer	land cultivation		Low	Low	30	Primary(1-8)	Not employed	No		Yes	1	1	0	1	2	One year	No		Yes, currently pregnant	Yes	Injectables Pill	0	0	0	1	0	1	0
2020-07-10T13:12:52.408+03:00	2020-07-10T21:19:24.181+03:00		Yes	Kamila Abduljabar	2020-07-10	Shabe Sombo			Sabaka Wala		Rural	26	Illiterate	Yes	frequently	Muslim	Yes, currently married	19	Yes	Not employed	Farmer	land cultivation		Medium	Low	30	Illiterate	Not employed	Yes		Yes	3	3	0	3	1	Four Years	No		No	Yes	IUD Implants Injectables Pill	0	0	1	1	1	1	0
2020-07-10T13:39:55.102+03:00	2020-07-10T21:21:04.254+03:00		Yes	Kamila Abduljabar	2020-07-10	Shabe Sombo			Sabaka Wala		Rural	37	Illiterate	Yes	sometimes	Muslim	Yes, currently married	15	No	Not employed	Farmer	land cultivation		Low	Low	50	Primary(1-8)	Not employed	Yes		Yes	7	7	3	4	5	Three years	No		No	Yes	Injectables Implants Pill	0	0	0	1	1	1	0
2020-07-10T14:14:33.242+03:00	2020-07-10T21:22:50.172+03:00		Yes	Kamila Abduljabar	2020-07-10	Shabe Sombo			Sabaka Wala		Rural	30	Illiterate	Yes	frequently	Muslim	Yes, currently married	18	No	Not employed	Farmer	land cultivation		Low	Low	50	Illiterate	Not employed	No		Yes	5	5	3	2	2	More than four years	No		No	Yes	Implants Injectables Pill	0	0	0	1	1	1	0
2020-07-10T14:37:02.492+03:00	2020-07-10T21:24:04.464+03:00		Yes	Kamila Abduljabar	2020-07-10	Shabe Sombo			Sabaka Wala		Rural	45	Primary(1-8)	No		Muslim	Yes, currently married	18	Yes	Not employed	Farmer	land cultivation		Low	Low	48	Primary(1-8)	Not employed	Yes		Yes	5	5	4	1	10	Three years	Yes		No	Yes	Pill Injectables	0	0	0	1	0	1	0
2020-07-10T15:06:42.108+03:00	2020-07-10T21:25:17.511+03:00		Yes	Kamila Abduljabar	2020-07-10	Shabe Sombo			Sabaka Wala		Rural	35	Illiterate	No		Muslim	Yes, currently married	15	Yes	Not employed	Farmer	land cultivation		Low	Low	45	Illiterate	Not employed	Yes		Yes	3	2	1	1	9	Four Years	Yes		No	Yes	Injectables Implants Pill	0	0	0	1	1	1	0
2020-07-08T02:22:02.058+03:00	2020-07-09T15:10:41.447+03:00		Yes	Nezif Habib	2020-07-08	Seka Chekorsa		Shashemane			Rural	40	Illiterate	No		Muslim	Yes, currently married	20	No	Not employed	No job at all	husbandry		Low	Low	45	Illiterate	Not employed	No		Yes	5	5	2	3	3	Two Years	No		No	Yes	Injectables Implants	0	0	0	1	1	0	0
2020-06-18T04:13:10.993+03:00	2020-07-08T14:57:19.668+03:00		Yes	Nezif Habib	2020-07-07	Seka Chekorsa		Gura Ula Uke			Rural	20	Primary(1-8)	Yes	sometimes	Muslim	Yes, currently married	18	No	Not employed	Farmer	land cultivation		Medium	Medium	35	Primary(1-8)	Not employed	Yes		Yes	1	1	1	0	2	One year	No		No	Yes	Injectables Implants IUD	0	0	1	1	1	0	0
2020-06-18T04:54:09.308+03:00	2020-07-08T15:10:35.462+03:00		Yes	Nezif Habib	2020-07-07	Seka Chekorsa		Gura Ula Uke			Rural	28	Illiterate	No		Muslim	Yes, currently married	20	No	Not employed	Farmer	land cultivation		Low	Low	40	Illiterate	Not employed	No		Yes	2	2	1	1	1	Two Years	No		No	Yes	Injectables Pill Implants	0	0	0	1	1	1	0
2020-06-18T05:16:22.997+03:00	2020-07-08T15:16:18.181+03:00		Yes	Nezif Habib	2020-07-07	Seka Chekorsa		Gura Ula Uke			Rural	26	Primary(1-8)	Yes	sometimes	Muslim	Yes, currently married	20	No	Not employed	Farmer	land cultivation		Medium	Low	35	Illiterate	Not employed	Yes		Yes	2	2	1	1	1	Two Years	No		No	Yes	Pill Injectables Implants	0	0	0	1	1	1	0
2020-06-18T05:33:45.619+03:00	2020-07-08T15:30:39.708+03:00		Yes	Nezif Habib	2020-07-07	Seka Chekorsa		Gura Ula Uke			Rural	30	Illiterate	Yes	sometimes	Muslim	Yes, currently married	20	No	Not employed	Farmer	paid job		Medium	Low	40	Illiterate	Not employed	No		Yes	6	5	3	2	3	Three years	No		No	Yes	IUD Injectables Implants	0	0	1	1	1	0	0
2020-06-18T05:55:22.204+03:00	2020-07-08T15:37:19.671+03:00		Yes	Nezif Habib	2020-07-07	Seka Chekorsa		Gura Ula Uke			Rural	35	Illiterate	No		Muslim	Yes, currently married	18	No	Not employed	Farmer	land cultivation		Medium	Low	40	Illiterate	Not employed	Yes		Yes	7	6	2	4	2	Two Years	No		No	Yes	Injectables Implants IUD	0	0	1	1	1	0	0
2020-06-18T06:10:21.148+03:00	2020-07-08T15:41:58.495+03:00		Yes	Nezif Habib	2020-07-07	Seka Chekorsa		Gura Ula Uke			Rural	48	Primary(1-8)	No		Muslim	Yes, currently married	25	No	Not employed	Farmer	land cultivation		Low	Low	50	Illiterate	Not employed	Yes		Yes	6	3	1	2	10	Four Years	Yes		No	Yes	Injectables Implants Pill	0	0	0	1	1	1	0
2020-06-18T06:33:10.276+03:00	2020-07-08T15:52:11.740+03:00		Yes	Nezif Habib	2020-07-07	Seka Chekorsa		Gura Ula Uke			Rural	35	Illiterate	Yes	sometimes	Muslim	Yes, currently married	20	No	Not employed	No job at all	husbandry		Medium	Medium	45	Illiterate	Not employed	Yes		Yes	5	5	4	1	5	Three years	No		No	Yes	Injectables Implants Pill	0	0	0	1	1	1	0
2020-06-18T07:13:41.716+03:00	2020-07-08T16:18:11.759+03:00		Yes	Nezif Habib	2020-07-07	Seka Chekorsa		Gura Ula Uke			Rural	25	Low Secondary(9-10)	Yes	sometimes	Muslim	Yes, currently married	18	No	Not employed	Farmer	husbandry		Medium	Medium	35	Primary(1-8)	Not employed	No		Yes	2	2	1	1	1	Three years	Yes		No	Yes	Injectables Implants IUD	0	0	1	1	1	0	0
2020-06-18T07:30:20.834+03:00	2020-07-08T16:39:45.673+03:00		Yes	Nezif Habib	2020-07-07	Seka Chekorsa		Gura Ula Uke			Rural	26	Primary(1-8)	No		Muslim	Yes, currently married	18	Yes	Not employed	Farmer	husbandry		Low	Low	26	Lower Secondary(9-10)	Not employed	Yes		Yes	2	2	1	1	1	Two Years	No		No	Yes	Implants Injectables	0	0	0	1	1	0	0
2020-06-18T07:50:48.048+03:00	2020-07-08T16:43:17.641+03:00		Yes	Nezif Habib	2020-07-07	Seka Chekorsa		Gura Ula Uke			Rural	21	Primary(1-8)	Yes	sometimes	Muslim	Yes, currently married	17	No	Not employed	Farmer	husbandry		Medium	Medium	26	Primary(1-8)	Not employed	Yes		Yes	1	1	0	1	0	One year	No		No	Yes	IUD Injectables Implants Pill	0	0	1	1	1	1	0
2020-06-18T08:00:15.419+03:00	2020-07-08T17:03:19.535+03:00		Yes	Nezif Habib	2020-07-07	Seka Chekorsa		Gura Ula Uke			Rural	20	Low Secondary(9-10)	Yes	frequently	Muslim	Yes, currently married	18	No	Not employed	No job at all	husbandry		Medium	Medium	22	Lower Secondary(9-10)	Not employed	Yes		Yes	1	1	0	1	1	One year	No		No	Yes	Injectables Implants Pill	0	0	0	1	1	1	0
2020-06-18T08:22:27.717+03:00	2020-07-08T17:06:55.611+03:00		Yes	Nezif Habib	2020-07-07	Seka Chekorsa		Gura Ula Uke			Rural	24	Primary(1-8)	Yes	frequently	Muslim	Yes, currently married	18	Yes	Not employed	Farmer	small business		Medium	Medium	28	Primary(1-8)	Not employed	Yes		Yes	2	2	1	1	2	Two Years	No		No	Yes	IUD Injectables Implants	0	0	1	1	1	0	0
2020-06-18T08:38:04.769+03:00	2020-07-08T17:10:54.443+03:00		Yes	Nezif Habib	2020-07-07	Seka Chekorsa		Gura Ula Uke			Rural	22	Primary(1-8)	Yes	rarely	Muslim	Yes, currently married	17	No	Not employed	Farmer	husbandry		Medium	Low	30	Primary(1-8)	Not employed	Yes		Yes	2	2	0	2	2	Three years	Yes		No	Yes	IUD Injectables Implants	0	0	1	1	1	0	0
2020-06-18T08:48:26.245+03:00	2020-07-09T15:45:55.661+03:00		Yes	Nezif Habib	2020-07-07	Seka Chekorsa		Gura Ula Uke			Rural	22	Primary(1-8)	Yes	sometimes	Muslim	Yes, currently married	17	No	Not employed	Farmer	husbandry		Medium	Low	24	Primary(1-8)	Not employed	Yes		Yes	2	2	1	1	1	Two Years	No		No	Yes	Injectables Implants Pill	0	0	0	1	1	1	0
2020-06-18T08:58:22.764+03:00	2020-07-09T09:39:57.123+03:00		Yes	Nezif Habib	2020-07-07	Seka Chekorsa		Gura Ula Uke			Rural	28	Illiterate	Yes	sometimes	Muslim	Yes, currently married	18	No	Not employed	No job at all	husbandry		Medium	Medium	30	Illiterate	Not employed	Yes		Yes	3	3	2	1	1	Three years	No		No	Yes	Implants Pill Injectables	0	0	0	1	1	1	0
2020-06-18T09:08:59.595+03:00	2020-07-09T09:44:22.495+03:00		Yes	Nezif Habib	2020-07-07	Seka Chekorsa		Gura Ula Uke			Rural	35	Primary(1-8)	Yes	frequently	Muslim	Yes, currently married	17	No	Not employed	Farmer	husbandry		Medium	Medium	35	Primary(1-8)	Not employed	Yes		Yes	2	2	0	2	1	Two Years	No		No	Yes	Pill Injectables Implants	0	0	0	1	1	1	0
2020-06-18T09:24:28.020+03:00	2020-07-09T14:59:10.223+03:00		Yes	Nezif Habib	2020-07-07	Seka Chekorsa		Gura Ula Uke			Rural	35	Illiterate	Yes	rarely	Muslim	Yes, currently married	20	No	Not employed	No job at all	husbandry		Medium	Medium	50	Illiterate	Not employed	Yes		Yes	4	4	3	1	3	Two Years	Yes		Yes, currently pregnant	Yes	Injectables Implants	0	0	0	1	1	0	0
2020-06-18T10:18:48.553+03:00	2020-07-09T15:06:13.045+03:00		Yes	Nezif Habib	2020-07-08	Seka Chekorsa		Shashemane			Rural	40	Illiterate	Yes	sometimes	Muslim	Yes, currently married	20	No	Not employed	No job at all	husbandry		Medium	Medium	50	Illiterate	Not employed	No		Yes	7	7	2	5	5	Three years	No		No	Yes	Injectables Implants Pill	0	0	0	1	1	1	0
2020-07-07T09:56:03.590+03:00	2020-07-07T21:28:39.920+03:00		Yes	Amina Mohammed	2020-07-07	Seka Chekorsa		Gura Ula Uke			Rural	28	Low Secondary(9-10)	Yes	frequently	Muslim	Yes, currently married	20	No	Employed	Trader/Own business	small business		Medium	Medium	35	Primary(1-8)	Employed	Yes		Yes	3	3	2	1	2	Two Years	No		No	Yes	Injectables Implants Pill IUD	0	0	1	1	1	1	0
2020-07-07T10:14:08.959+03:00	2020-07-07T10:28:12.762+03:00		Yes	Amina Mohammed	2020-07-07	Seka Chekorsa		Gura Ula Uke			Rural	22	Primary(1-8)	Yes	sometimes	Muslim	Yes, currently married	16	Yes	Not employed	No job at all	labour		Medium	Medium	30	Primary(1-8)	Not employed	Yes		Yes	2	2	1	1	3	Two Years	No		No	Yes	Injectables Implants	0	0	0	1	1	0	0
2020-07-08T03:43:50.922+03:00	2020-07-09T16:01:52.902+03:00		Yes	Nezif Habib	2020-07-08	Seka Chekorsa		Shashemane			Rural	38	Illiterate	Yes	sometimes	Muslim	Yes, currently married	16	No	Not employed	No job at all	husbandry		Medium	Medium	40	Illiterate	Not employed	No		Yes	9	8	6	2	2	Three years	No		No	No
2020-07-07T10:33:12.776+03:00	2020-07-07T10:44:52.432+03:00		Yes	Amina Mohammed	2020-07-07	Seka Chekorsa		Gura Ula Uke			Rural	17	Primary(1-8)	No		Muslim	Yes, currently married	15	No	Not employed	Trader/Own business	land cultivation		Low	Low	30	Illiterate	Not employed	No		Yes	1	1	1	0	2	One year	Yes		No	Yes	Injectables Pill	0	0	0	1	0	1	0
2020-07-08T04:07:36.458+03:00	2020-07-09T16:19:54.491+03:00		Yes	Nezif Habib	2020-07-08	Seka Chekorsa		Shashemane			Rural	30	Illiterate	Yes	sometimes	Muslim	Yes, currently married	18	No	Not employed	No job at all	land cultivation		Low	Low	35	Illiterate	Not employed	Yes		Yes	8	8	4	4	1	One year	No		No	Yes	Implants Injectables Pill	0	0	0	1	1	1	0
2020-07-07T10:46:43.474+03:00	2020-07-07T11:04:05.606+03:00		Yes	Amina Mohammed	2020-07-07	Seka Chekorsa		Gura Ula Uke			Rural	30	Illiterate	No		Muslim	Yes, currently married	18	No	Not employed	Farmer	land cultivation		Low	Low	40	Illiterate	Not employed	Yes		Yes	4	4	3	1	1	Four Years	Yes		No	Yes	IUD Injectables Implants	0	0	1	1	1	0	0
2020-07-07T11:18:48.460+03:00	2020-07-07T11:29:01.891+03:00		Yes	Amina Mohammed	2020-07-07	Seka Chekorsa		Gura Ula Uke			Rural	40	Illiterate	No		Muslim	Yes, currently married	20	Yes	Not employed	Daily labourer	small business		Low	Low	45	Primary(1-8)	Not employed	Yes		Yes	4	4	1	3	8	Three years	Yes		Yes, currently pregnant	Yes	Pill Injectables	0	0	0	1	0	1	0
2020-07-07T11:33:39.432+03:00	2020-07-07T11:45:50.579+03:00		Yes	Amina Mohammed	2020-07-07	Seka Chekorsa		Gura Ula Uke			Rural	22	Primary(1-8)	Yes	sometimes	Muslim	Yes, currently married	16	No	Not employed	No job at all	land cultivation		Medium	Medium	40	Lower Secondary(9-10)	Not employed	Yes		Yes	2	2	1	1	1	Four Years	No		No	Yes	Implants Pill Injectables IUD	0	0	1	1	1	1	0
2020-07-08T04:23:57.903+03:00	2020-07-09T16:22:39.229+03:00		Yes	Nezif Habib	2020-07-08	Seka Chekorsa		Shashemane			Rural	35	Primary(1-8)	Yes	frequently	Muslim	Yes, currently married	18	No	Not employed	No job at all	husbandry		Medium	Medium	40	Illiterate	Not employed	Yes		Yes	6	4	2	2	3	Two Years	No		No	Yes	Injectables Implants Pill	0	0	0	1	1	1	0
2020-07-08T04:40:24.560+03:00	2020-07-09T12:22:10.700+03:00		Yes	Nezif Habib	2020-07-08	Seka Chekorsa		Shashemane			Rural	30	Illiterate	Yes	sometimes	Muslim	Yes, currently married	16	No	Not employed	No job at all	husbandry		Medium	Medium	40	Illiterate	Not employed	Yes		Yes	5	5	2	3	2	Three years	No		No	No
2020-07-07T11:50:12.139+03:00	2020-07-07T11:58:14.538+03:00		Yes	Amina Mohammed	2020-07-07	Seka Chekorsa		Gura Ula Uke			Rural	40	Illiterate	No		Muslim	Yes, currently married	30	No	Not employed	Daily labourer	small business		Low	Low	50	Illiterate	Not employed	No		Yes	4	4	4	0	15	Three years	No		No	Yes	Pill Injectables	0	0	0	1	0	1	0
2020-07-08T05:04:42.491+03:00	2020-07-09T16:24:52.380+03:00		Yes	Nezif Habib	2020-07-08	Seka Chekorsa		Shashemane			Rural	32	Illiterate	No		Muslim	Yes, currently married	16	No	Not employed	No job at all	husbandry		Low	Low	35	Illiterate	Not employed	No		Yes	5	5	4	1	1	Three years	No		No	Yes	Implants Injectables Pill	0	0	0	1	1	1	0
2020-07-07T12:01:35.124+03:00	2020-07-07T12:09:35.922+03:00		Yes	Amina Mohammed	2020-07-07	Seka Chekorsa		Gura Ula Uke			Rural	25	Illiterate	No		Muslim	Yes, currently married	20	No	Not employed	Daily labourer	small business		Low	Low	40	Primary(1-8)	Not employed	Yes		Yes	1	1	0	1	3	More than four years	No		No	Yes	Injectables Pill	0	0	0	1	0	1	0
2020-07-07T12:11:56.501+03:00	2020-07-07T12:23:32.584+03:00		Yes	Amina Mohammed	2020-07-07	Seka Chekorsa		Gura Ula Uke			Rural	23	Illiterate	No		Muslim	Yes, currently married	15	Yes	Not employed	Farmer	small business		Low	Low	35	Primary(1-8)	Not employed	Yes		Yes	3	3	3	0	4	Two Years	No		No	Yes	Pill Injectables	0	0	0	1	0	1	0
2020-07-08T05:26:28.974+03:00	2020-07-09T16:27:40.663+03:00		Yes	Nezif Habib	2020-07-08	Seka Chekorsa		Shashemane			Rural	30	Illiterate	Yes	sometimes	Muslim	Yes, currently married	18	No	Not employed	No job at all	husbandry		Medium	Low	40	Illiterate	Not employed	No		Yes	3	3	1	2	5	Three years	No		No	No
2020-07-07T12:28:10.628+03:00	2020-07-07T12:47:07.790+03:00		Yes	Amina Mohammed	2020-07-07	Seka Chekorsa		Gura Ula Uke			Urban	25	Primary(1-8)	Yes	frequently	Muslim	Yes, currently married	19	No	Not employed	Trader/Own business	small business		Medium	Medium	27	Primary(1-8)	Not employed	Yes		Yes	2	1	1	0	4	Four Years	No		Yes, currently pregnant	Yes	Injectables Pill	0	0	0	1	0	1	0
2020-07-07T12:54:44.134+03:00	2020-07-07T13:01:33.867+03:00		Yes	Amina Mohammed	2020-07-07	Seka Chekorsa		Gura Ula Uke			Rural	22	Low Secondary(9-10)	Yes	frequently	Muslim	Yes, currently married	17	No	Not employed	Trader/Own business	small business		Medium	Medium	35	Lower Secondary(9-10)	Not employed	Yes		Yes	2	2	2	0	2	Three years	No		No	Yes	Pill Implants Injectables	0	0	0	1	1	1	0
2020-07-07T13:04:43.993+03:00	2020-07-07T13:12:28.610+03:00		Yes	Amina Mohammed	2020-07-07	Seka Chekorsa		Gura Ula Uke			Rural	40	Illiterate	No		Muslim	Yes, currently married	17	No	Not employed	Farmer	land cultivation		Low	Low	50	Illiterate	Not employed	Yes		Yes	7	7	5	2	3	More than four years	No		No	Yes	Injectables Implants	0	0	0	1	1	0	0
2020-07-07T13:19:04.735+03:00	2020-07-07T13:27:18.693+03:00		Yes	Amina Mohammed	2020-07-07	Seka Chekorsa		Gura Ula Uke			Rural	47	Illiterate	No		Muslim	Yes, currently married	20	No	Not employed	No job at all	land cultivation		Medium	Medium	50	Primary(1-8)	Not employed	Yes		Yes	6	6	4	2	13	Two Years	Yes		No	No
2020-07-08T05:35:27.600+03:00	2020-07-09T16:32:01.524+03:00		Yes	Nezif Habib	2020-07-08	Seka Chekorsa		Shashemane			Rural	38	Primary(1-8)	Yes	sometimes	Muslim	Yes, currently married	18	No	Not employed	No job at all	small business		Medium	Low	40	Lower Secondary(9-10)	Not employed	No		Yes	7	7	2	5	2	Two Years	Yes		No	No
2020-07-07T13:33:26.371+03:00	2020-07-07T13:42:59.259+03:00		Yes	Amina Mohammed	2020-07-07	Seka Chekorsa		Gura Ula Uke			Rural	48	Illiterate	Yes	frequently	Muslim	Yes, currently married	16	No	Not employed	Farmer	land cultivation		Medium	Medium	60	Illiterate	Not employed	Yes		Yes	10	10	6	4	15	Three years	Yes		No	Yes	Pill Injectables	0	0	0	1	0	1	0
2020-07-07T14:19:17.891+03:00	2020-07-07T14:27:26.719+03:00		Yes	Amina Mohammed	2020-07-07	Seka Chekorsa		Gura Ula Uke			Rural	35	Primary(1-8)	Yes	sometimes	Muslim	Yes, currently married	16	No	Not employed	Farmer	land cultivation		Medium	Medium	40	Primary(1-8)	Not employed	Yes		Yes	7	7	3	4	6	Two Years	No		No	Yes	Implants Pill Injectables	0	0	0	1	1	1	0
2020-07-08T05:46:12.253+03:00	2020-07-10T01:53:38.998+03:00		Yes	Nezif Habib	2020-07-08	Seka Chekorsa		Shashemane			Rural	28	Illiterate	Yes	sometimes	Muslim	Yes, currently married	16	No	Not employed	No job at all	land cultivation		Low	Low	38	Illiterate	Not employed	No		Yes	4	4	2	2	3	Three years	No		No	No
2020-07-07T14:32:07.923+03:00	2020-07-07T14:41:16.161+03:00		Yes	Amina Mohammed	2020-07-07	Seka Chekorsa		Gura Ula Uke			Rural	40	Illiterate	No		Muslim	Yes, currently married	18	No	Not employed	No job at all	land cultivation		Low	Low	52	Primary(1-8)	Not employed	Yes		Yes	7	7	4	3	9	One year	No		No	Yes	Injectables Pill	0	0	0	1	0	1	0
2020-07-08T05:56:40.878+03:00	2020-07-10T01:57:01.123+03:00		Yes	Nezif Habib	2020-07-08	Seka Chekorsa		Shashemane			Rural	35	Illiterate	No		Muslim	Yes, currently married	16	No	Not employed	No job at all	husbandry		Low	Low	45	Illiterate	Not employed	No		Yes	7	5	2	3	1	Four Years	No		No	Yes	Injectables Implants Pill	0	0	0	1	1	1	0
2020-07-07T14:43:30.179+03:00	2020-07-07T14:52:46.694+03:00		Yes	Amina Mohammed	2020-07-07	Seka Chekorsa		Gura Ula Uke			Rural	34	Primary(1-8)	No		Muslim	Yes, currently married	24	No	Not employed	Trader/Own business	land cultivation		Low	Low	50	Primary(1-8)	Not employed	Yes		Yes	0	0	0	0	0	One year	Yes		No	Yes	Injectables Pill	0	0	0	1	0	1	0
2020-07-08T06:06:55.952+03:00	2020-07-10T02:04:29.612+03:00		Yes	Nezif Habib	2020-07-08	Seka Chekorsa		Shashemane			Rural	28	Primary(1-8)	Yes	sometimes	Muslim	Yes, currently married	25	No	Not employed	No job at all	land cultivation		Low	Medium	30	Primary(1-8)	Not employed	Yes		Yes	1	1	1	0	1	One year	Yes		No	Yes	Injectables Implants Pill	0	0	0	1	1	1	0
2020-07-07T15:08:02.494+03:00	2020-07-07T15:14:36.837+03:00		Yes	Amina Mohammed	2020-07-07	Seka Chekorsa		Gura Ula Uke			Rural	30	Illiterate	No		Muslim	Yes, currently married	18	No	Not employed	No job at all	small business		Low	Low	40	Primary(1-8)	Not employed	Yes		Yes	2	2	1	1	1	Two Years	No		No	Yes	Pill Injectables	0	0	0	1	0	1	0
2020-07-07T15:19:22.545+03:00	2020-07-07T15:27:45.914+03:00		Yes	Amina Mohammed	2020-07-07	Seka Chekorsa		Gura Ula Uke			Rural	25	Illiterate	Yes	sometimes	Muslim	Yes, currently married	17	No	Not employed	No job at all	small business		Low	Low	40	Primary(1-8)	Not employed	Yes		Yes	6	6	4	2	2	Two Years	No		No	Yes	Injectables Implants Pill	0	0	0	1	1	1	0
2020-07-08T06:38:40.370+03:00	2020-07-10T02:07:43.308+03:00		Yes	Nezif Habib	2020-07-08	Seka Chekorsa		Shashemane			Rural	25	Low Secondary(9-10)	Yes	frequently	Christian Orthodox	Yes, currently married	19	No	Not employed	No job at all	husbandry		High	Medium	25	Upper Secondary(11-12)	Employed	No		Yes	1	1	1	0	1	One year	Yes		No	Yes	IUD Injectables Implants Pill	0	0	1	1	1	1	0
2020-07-07T15:44:23.867+03:00	2020-07-07T15:57:01.007+03:00		Yes	Amina Mohammed	2020-07-07	Seka Chekorsa		Gura Ula Uke			Rural	35	Illiterate	Yes	sometimes	Muslim	Yes, currently married	15	Yes	Not employed	Farmer	land cultivation		Medium	Medium	45	Primary(1-8)	Not employed	No		Yes	9	9	5	4	8	One year	No		No	Yes	Injectables Pill Implants	0	0	0	1	1	1	0
2020-07-08T06:51:47.344+03:00	2020-07-10T10:03:33.578+03:00		Yes	Nezif Habib	2020-07-08	Seka Chekorsa		Shashemane			Rural	30	Illiterate	Yes	sometimes	Muslim	Yes, currently married	24	No	Not employed	Daily labourer	husbandry		Medium	Low	40	Illiterate	Not employed	Yes		Yes	2	2	2	0	4	Four Years	No		No	No
2020-07-08T09:11:35.461+03:00	2020-07-08T09:24:37.782+03:00		Yes	Amina Mohammed	2020-07-08	Seka Chekorsa		Shashemane			Rural	25	Primary(1-8)	Yes	sometimes	Muslim	Yes, currently married	17	No	Not employed	No job at all	small business		Low	Low	30	Lower Secondary(9-10)	Not employed	Yes		Yes	3	3	1	2	2	Two Years	No		No	Yes	Injectables Implants IUD Pill	0	0	1	1	1	1	0
2020-07-08T07:05:35.418+03:00	2020-07-10T10:05:27.510+03:00		Yes	Nezif Habib	2020-07-08	Seka Chekorsa		Shashemane			Rural	35	Illiterate	No		Muslim	Yes, currently married	16	No	Not employed	No job at all	land cultivation		Low	Low	40	Primary(1-8)	Not employed	Yes		Yes	4	4	3	1	2	Two Years	No		No	Yes	Implants Injectables Pill	0	0	0	1	1	1	0
2020-07-08T09:31:33.799+03:00	2020-07-08T09:42:33.202+03:00		Yes	Amina Mohammed	2020-07-08	Seka Chekorsa		Shashemane			Rural	40	Illiterate	No		Muslim	Yes, currently married	20	No	Not employed	Farmer	land cultivation		Low	Low	45	Illiterate	Not employed	No		Yes	5	5	2	3	5	Three years	No		No	Yes	Injectables Pill Implants	0	0	0	1	1	1	0
2020-07-08T07:16:52.448+03:00	2020-07-10T10:07:54.909+03:00		Yes	Nezif Habib	2020-07-08	Seka Chekorsa		Shashemane			Rural	28	Illiterate	Yes	rarely	Muslim	Yes, currently married	18	No	Not employed	No job at all	land cultivation		Low	Low	38	Illiterate	Not employed	No		Yes	4	3	2	1	2	Three years	No		No	Yes	Injectables Implants Pill	0	0	0	1	1	1	0
2020-07-08T09:43:51.212+03:00	2020-07-08T09:53:57.972+03:00		Yes	Amina Mohammed	2020-07-08	Seka Chekorsa		Shashemane			Rural	25	Primary(1-8)	No		Muslim	Yes, currently married	18	Yes	Not employed	Daily labourer	land cultivation		Low	Low	35	Lower Secondary(9-10)	Not employed	Yes		Yes	2	2	2	0	3	Three years	No		No	Yes	Injectables Implants Pill	0	0	0	1	1	1	0
2020-07-08T07:27:46.976+03:00	2020-07-10T10:10:28.894+03:00		Yes	Nezif Habib	2020-07-08	Seka Chekorsa		Shashemane			Rural	32	Illiterate	No		Muslim	Yes, currently married	16	No	Not employed	No job at all	land cultivation		Low	Low	40	Illiterate	Not employed	Yes		Yes	6	6	5	1	3	Two Years	No		No	No
2020-07-08T09:56:48.531+03:00	2020-07-08T10:05:22.881+03:00		Yes	Amina Mohammed	2020-07-08	Seka Chekorsa		Shashemane			Rural	49	Illiterate	Yes	frequently	Muslim	Yes, currently married	18	Yes	Not employed	No job at all	land cultivation		High	High	55	Illiterate	Not employed	Yes		Yes	8	7	4	3	15	Two Years	No		No	Yes	Pill Injectables	0	0	0	1	0	1	0
2020-07-08T10:15:48.715+03:00	2020-07-08T10:24:34.180+03:00		Yes	Amina Mohammed	2020-07-08	Seka Chekorsa		Shashemane			Rural	20	Low Secondary(9-10)	Yes	frequently	Muslim	Yes, currently married	16	Yes	Not employed	No job at all	labour		Medium	Medium	25	Primary(1-8)	Not employed	Yes		Yes	1	1	1	0	2	One year	No		No	Yes	Injectables Implants IUD	0	0	1	1	1	0	0
2020-07-08T10:48:28.246+03:00	2020-07-08T10:55:46.986+03:00		Yes	Amina Mohammed	2020-07-08	Seka Chekorsa		Shashemane			Rural	30	Primary(1-8)	Yes	frequently	Muslim	Yes, currently married	20	Yes	Not employed	No job at all	paid job		High	High	40	Lower Secondary(9-10)	Employed	Yes		Yes	3	3	3	0	6	Two Years	No		No	Yes	IUD Injectables	0	0	1	1	0	0	0
2020-07-08T11:12:01.899+03:00	2020-07-08T11:16:45.075+03:00		Yes	Amina Mohammed	2020-07-08	Seka Chekorsa		Shashemane			Rural	35	Primary(1-8)	Yes	frequently	Muslim	Yes, currently married	20	No	Not employed	No job at all	small business		High	High	40	Primary(1-8)	Not employed	Yes		Yes	3	3	1	2	1	Four Years	No		No	Yes	IUD Injectables Implants	0	0	1	1	1	0	0
2020-07-08T07:41:50.026+03:00	2020-07-10T10:14:22.794+03:00		Yes	Nezif Habib	2020-07-08	Seka Chekorsa		Shashemane			Rural	22	Primary(1-8)	No		Muslim	Yes, currently married	18	No	Not employed	No job at all	paid job		Low	Low	24	Illiterate	Not employed	Yes		Yes	2	2	1	1	1	Two Years	No		No	No
2020-07-08T11:19:16.829+03:00	2020-07-08T11:28:20.680+03:00		Yes	Amina Mohammed	2020-07-08	Seka Chekorsa		Shashemane			Rural	37	Illiterate	Yes	sometimes	Muslim	Yes, currently married	20	No	Not employed	Farmer	land cultivation		High	Medium	40	Primary(1-8)	Not employed	Yes		Yes	3	3	1	2	7	More than four years	Yes		No	Yes	IUD Injectables Implants Pill	0	0	1	1	1	1	0
2020-07-08T07:53:39.519+03:00	2020-07-12T08:13:36.478+03:00		Yes	Nezif Habib	2020-07-08	Seka Chekorsa		Shashemane			Rural	33	Illiterate	Yes	sometimes	Muslim	Yes, currently married	20	No	Not employed	No job at all	husbandry		Low	Medium	37	Illiterate	Not employed	No		Yes	5	5	2	3	1	Three years	No		No	Yes	Implants Injectables Pill	0	0	0	1	1	1	0
2020-07-08T11:30:25.054+03:00	2020-07-08T11:41:29.189+03:00		Yes	Amina Mohammed	2020-07-08	Seka Chekorsa		Shashemane			Rural	23	Primary(1-8)	Yes	sometimes	Muslim	Yes, currently married	18	No	Not employed	No job at all	paid job		Medium	Medium	30	Technical/Vocational	Employed	Yes		Yes	2	2	2	0	1	Three years	No		No	Yes	Pill Injectables	0	0	0	1	0	1	0
2020-07-08T11:45:06.062+03:00	2020-07-08T11:52:56.720+03:00		Yes	Amina Mohammed	2020-07-08	Seka Chekorsa		Shashemane			Rural	40	Primary(1-8)	Yes	frequently	Christian Orthodox	Yes, currently married	17	Yes	Not employed	Trader/Own business	small business		High	Medium	50	Primary(1-8)	Not employed	Yes		Yes	3	3	2	1	20	Three years	No		No	Yes	Injectables Pill	0	0	0	1	0	1	0
2020-07-08T08:06:39.387+03:00	2020-07-12T08:16:06.549+03:00		Yes	Nezif Habib	2020-07-08	Seka Chekorsa		Shashemane			Rural	22	Primary(1-8)	Yes	sometimes	Muslim	Yes, currently married	15	No	Not employed	Farmer	husbandry		Low	Low	30	Illiterate	Not employed	No		Yes	3	3	2	1	2	Three years	No		No	Yes	Injectables Implants Pill	0	0	0	1	1	1	0
2020-07-08T12:02:04.888+03:00	2020-07-08T12:08:30.942+03:00		Yes	Amina Mohammed	2020-07-08	Seka Chekorsa		Shashemane			Rural	23	Primary(1-8)	Yes	frequently	Muslim	Yes, currently married	21	No	Not employed	No job at all	land cultivation		Medium	Medium	30	Lower Secondary(9-10)	Not employed	No		Yes	1	1	0	1	1	One year	No		No	Yes	IUD Injectables Implants Pill	0	0	1	1	1	1	0
2020-07-08T08:29:55.678+03:00	2020-07-12T08:16:29.273+03:00		Yes	Nezif Habib	2020-07-08	Seka Chekorsa		Shashemane			Rural	25	Primary(1-8)	Yes	sometimes	Muslim	Yes, currently married	16	No	Not employed	No job at all	land cultivation		Medium	Medium	27	Illiterate	Not employed	No		Yes	5	5	2	3	1	Two Years	No		No	No
2020-07-08T12:15:35.554+03:00	2020-07-08T12:22:13.818+03:00		Yes	Amina Mohammed	2020-07-08	Seka Chekorsa		Shashemane			Rural	40	Illiterate	No		Muslim	Yes, currently married	20	No	Not employed	Daily labourer	labour		Low	Low	50	Illiterate	Not employed	Yes		Yes	5	5	1	4	13	Four Years	No		No	Yes	Implants Pill	0	0	0	0	1	1	0
2020-07-08T08:38:28.507+03:00	2020-07-10T09:57:16.209+03:00		Yes	Nezif Habib	2020-07-08	Seka Chekorsa		Shashemane			Rural	25	Low Secondary(9-10)	Yes	sometimes	Muslim	Yes, currently married	17	No	Not employed	No job at all	husbandry		Low	Medium	32	Lower Secondary(9-10)	Not employed	No		Yes	4	4	1	3	1	Two Years	No		No	Yes	Injectables Implants Pill	0	0	0	1	1	1	0
2020-07-08T12:23:44.123+03:00	2020-07-08T12:30:31.483+03:00		Yes	Amina Mohammed	2020-07-08	Seka Chekorsa		Shashemane			Rural	35	Illiterate	Yes	sometimes	Muslim	Yes, currently married	16	No	Not employed	Trader/Own business	small business		Medium	Medium	40	Primary(1-8)	Not employed	Yes		Yes	4	4	3	1	1	Three years	No		No	Yes	Pill Implants Injectables	0	0	0	1	1	1	0
2020-07-09T03:04:32.667+03:00	2020-07-09T14:54:22.829+03:00		Yes	Nezif Habib	2020-07-09	Shabe Sombo			Atero Gafare		Rural	30	Illiterate	Yes	frequently	Muslim	Yes, currently married	18	No	Not employed	Farmer	husbandry		Medium	Medium	35	Primary(1-8)	Not employed	No		Yes	4	4	1	3	5	Three years	No		No	Yes	Injectables Pill Implants	0	0	0	1	1	1	0
2020-07-08T12:33:00.319+03:00	2020-07-08T12:43:16.219+03:00		Yes	Amina Mohammed	2020-07-08	Seka Chekorsa		Shashemane			Rural	22	Primary(1-8)	Yes	sometimes	Muslim	Yes, currently married	20	No	Not employed	No job at all	small business		Medium	Medium	40	Primary(1-8)	Not employed	Yes		Yes	1	1	0	1	2	One year	No		No	Yes	Pill Injectables	0	0	0	1	0	1	0
2020-07-09T03:21:00.901+03:00	2020-07-10T10:00:41.058+03:00		Yes	Nezif Habib	2020-07-09	Shabe Sombo			Atero Gafare		Rural	22	Low Secondary(9-10)	Yes	frequently	Muslim	Yes, currently married	16	No	Not employed	Student	small business		Medium	Medium	34	Lower Secondary(9-10)	Not employed	No		Yes	2	2	1	1	1	Three years	No		No	Yes	IUD Injectables Implants	0	0	1	1	1	0	0
2020-07-08T12:45:09.172+03:00	2020-07-08T12:54:47.598+03:00		Yes	Amina Mohammed	2020-07-08	Seka Chekorsa		Shashemane			Rural	20	Low Secondary(9-10)	Yes	sometimes	Muslim	Yes, currently married	19	No	Not employed	No job at all	small business		Low	Low	27	Primary(1-8)	Not employed	Yes		No							No		Yes, currently pregnant	Yes	Pill Injectables	0	0	0	1	0	1	0
2020-07-09T03:35:42.595+03:00	2020-07-10T02:13:28.202+03:00		Yes	Nezif Habib	2020-07-09	Shabe Sombo			Atero Gafare		Rural	30	Illiterate	Yes	sometimes	Muslim	Yes, currently married	18	No	Not employed	No job at all	land cultivation		Medium	Medium	35	Illiterate	Not employed	Yes		Yes	6	6	3	3	2	Two Years	No		No	Yes	Injectables Implants Pill	0	0	0	1	1	1	0
2020-07-08T12:56:26.236+03:00	2020-07-08T13:06:59.761+03:00		Yes	Amina Mohammed	2020-07-08	Seka Chekorsa		Shashemane			Rural	22	Primary(1-8)	Yes	sometimes	Muslim	Yes, currently married	18	No	Not employed	No job at all	labour		Medium	Medium	27	Lower Secondary(9-10)	Not employed	No		Yes	1	1	0	1	3	One year	No		No	Yes	Pill Implants Injectables	0	0	0	1	1	1	0
2020-07-09T03:55:27.457+03:00	2020-07-10T02:10:41.200+03:00		Yes	Nezif Habib	2020-07-09	Shabe Sombo			Atero Gafare		Rural	21	Primary(1-8)	Yes	sometimes	Muslim	Yes, currently married	17	No	Not employed	Farmer	husbandry		Medium	Medium	30	Primary(1-8)	Not employed	No		Yes	2	2	0	2	1	Three years	No		No	Yes	Injectables Implants Pill	0	0	0	1	1	1	0
2020-07-08T14:03:50.344+03:00	2020-07-08T14:10:55.676+03:00		Yes	Amina Mohammed	2020-07-08	Seka Chekorsa		Shashemane			Rural	25	Illiterate	No		Muslim	Yes, currently married	17	No	Not employed	No job at all	land cultivation		Low	Low	35	Primary(1-8)	Not employed	Yes		Yes	3	3	2	1	1	Three years	No		No	Yes	Implants Pill Injectables	0	0	0	1	1	1	0
2020-07-09T04:08:56.534+03:00	2020-07-10T01:50:56.357+03:00		Yes	Nezif Habib	2020-07-09	Shabe Sombo			Atero Gafare		Rural	26	Low Secondary(9-10)	Yes	frequently	Muslim	Yes, currently married	23	No	Not employed	No job at all	small business		High	High	39	Lower Secondary(9-10)	Not employed	No		Yes	1	1	0	1	2	One year	No		No	Yes	IUD Injectables Implants	0	0	1	1	1	0	0
2020-07-08T14:11:29.017+03:00	2020-07-08T14:21:50.602+03:00		Yes	Amina Mohammed	2020-07-08	Seka Chekorsa		Shashemane			Rural	23	Illiterate	No		Muslim	Yes, currently married	18	No	Not employed	Farmer	land cultivation		Low	Low	45	Illiterate	Not employed	Yes		Yes	4	4	3	1	3	Three years	No		No	Yes	Injectables Implants	0	0	0	1	1	0	0
2020-07-08T14:23:32.276+03:00	2020-07-08T14:30:09.922+03:00		Yes	Amina Mohammed	2020-07-08	Seka Chekorsa		Shashemane			Rural	45	Illiterate	No		Muslim	Yes, currently married	20	Yes	Not employed	Farmer	land cultivation		Low	Low	55	Illiterate	Not employed	Yes		Yes	3	2	2	0	14	Two Years	No		No	Yes	Injectables Pill	0	0	0	1	0	1	0
2020-07-08T14:32:44.445+03:00	2020-07-08T14:41:19.613+03:00		Yes	Amina Mohammed	2020-07-08	Seka Chekorsa		Shashemane			Rural	30	Illiterate	No		Muslim	Yes, currently married	18	Yes	Not employed	No job at all	small business		Low	Low	45	Primary(1-8)	Not employed	Yes		Yes	5	5	2	3	1	Two Years	Yes		No	Yes	Pill Implants Injectables	0	0	0	1	1	1	0
2020-07-09T04:29:02.975+03:00	2020-07-09T16:10:59.641+03:00		Yes	Nezif Habib	2020-07-09	Shabe Sombo			Atero Gafare		Rural	23	Low Secondary(9-10)	Yes	sometimes	Muslim	Yes, currently married	18	No	Not employed	Daily labourer	paid job		Medium	Low	27	Primary(1-8)	Not employed	No		Yes	1	1	0	1	1	One year	No		No	Yes	Injectables IUD Implants Pill	0	0	1	1	1	1	0
2020-07-09T09:02:21.922+03:00	2020-07-09T09:19:16.889+03:00		Yes	Amina Mohammed	2020-07-09	Shabe Sombo			Atero Gafare		Rural	27	Illiterate	No		Muslim	Yes, currently married	18	No	Not employed	No job at all	land cultivation		Low	Low	40	Lower Secondary(9-10)	Not employed	Yes		Yes	2	22	2	0	2	More than four years	No		Yes, currently pregnant	Yes	Injectables Implants	0	0	0	1	1	0	0
2020-07-09T04:45:06.148+03:00	2020-07-09T16:07:00.515+03:00		Yes	Nezif Habib	2020-07-09	Shabe Sombo			Atero Gafare		Rural	28	Primary(1-8)	No		Muslim	Yes, currently married	15	No	Not employed	No job at all	paid job		Low	Low	32	Illiterate	Not employed	No		Yes	4	4	3	1	4	Two Years	No		No	Yes	Injectables Implants Pill	0	0	0	1	1	1	0
2020-07-09T09:19:34.465+03:00	2020-07-09T09:33:07.223+03:00		Yes	Amina Mohammed	2020-07-09	Shabe Sombo			Atero Gafare		Rural	20	Low Secondary(9-10)	Yes	sometimes	Muslim	Yes, currently married	18	No	Not employed	No job at all	small business		Medium	Medium	25	Primary(1-8)	Not employed	No		Yes	1	1	1	0	1	One year	No		No	Yes	Pill Injectables	0	0	0	1	0	1	0
2020-07-09T09:34:42.777+03:00	2020-07-09T09:47:00.452+03:00		Yes	Amina Mohammed	2020-07-09	Shabe Sombo			Atero Gafare		Rural	40	Primary(1-8)	No		Muslim	Yes, currently married	15	Yes	Not employed	Farmer	land cultivation		Medium	Medium	45	Illiterate	Not employed	Yes		Yes	7	6	4	2	12	Two Years	No		No	Yes	IUD Injectables Implants Pill	0	0	1	1	1	1	0
2020-07-09T09:51:02.271+03:00	2020-07-09T10:03:17.618+03:00		Yes	Amina Mohammed	2020-07-09	Shabe Sombo			Atero Gafare		Rural	45	Primary(1-8)	No		Muslim	Yes, living with a partner	15	Yes	Not employed	Farmer	land cultivation		Low	Low	50	Primary(1-8)	Not employed	Yes		Yes	7	5	2	3	12	Three years	No		No	Yes	Implants Pill Injectables	0	0	0	1	1	1	0
2020-07-09T10:14:26.569+03:00	2020-07-09T10:29:10.431+03:00		Yes	Amina Mohammed	2020-07-09	Shabe Sombo			Atero Gafare		Rural	28	Illiterate	Yes	frequently	Muslim	Yes, currently married	18	Yes	Not employed	Farmer	land cultivation		High	Medium	37	Illiterate	Not employed	Yes		Yes	5	5	1	4	3	Three years	No		No	Yes	IUD Injectables Implants Pill	0	0	1	1	1	1	0
2020-07-09T04:54:54.089+03:00	2020-07-09T15:53:01.140+03:00		Yes	Nezif Habib	2020-07-09	Shabe Sombo			Atero Gafare		Rural	30	Illiterate	Yes	frequently	Muslim	Yes, currently married	18	No	Not employed	No job at all	land cultivation		Medium	Medium	45	Illiterate	Not employed	No		Yes	4	4	1	3	2	Two Years	No		Yes, currently pregnant	Yes	IUD Injectables Implants Pill	0	0	1	1	1	1	0
2020-07-09T10:31:31.971+03:00	2020-07-09T10:46:54.929+03:00		Yes	Amina Mohammed	2020-07-09	Shabe Sombo			Atero Gafare		Rural	34	Illiterate	Yes	sometimes	Muslim	Yes, currently married	20	Yes	Not employed	Farmer	land cultivation		Medium	Medium	40	Primary(1-8)	Not employed	No		Yes	1	1	1	0	15	More than four years	No		No	Yes	Pill Injectables Implants	0	0	0	1	1	1	0
2020-07-09T10:50:17.950+03:00	2020-07-09T10:58:52.085+03:00		Yes	Amina Mohammed	2020-07-09	Shabe Sombo			Atero Gafare		Rural	40	Primary(1-8)	No		Muslim	Yes, currently married	17	No	Not employed	Farmer	land cultivation		Low	Low	50	Primary(1-8)	Not employed	Yes		Yes	7	7	4	3	10	Three years	No		No	Yes	Pill Injectables	0	0	0	1	0	1	0
2020-07-09T05:11:07.983+03:00	2020-07-09T15:48:21.925+03:00		Yes	Nezif Habib	2020-07-09	Shabe Sombo			Atero Gafare		Rural	35	Illiterate	Yes	frequently	Muslim	Yes, currently married	17	No	Not employed	No job at all	husbandry		Medium	Medium	45	Illiterate	Not employed	No		Yes	8	8	3	5	1	Three years	No		No	Yes	Injectables Implants Pill	0	0	0	1	1	1	0
2020-07-09T10:59:17.533+03:00	2020-07-09T11:10:57.993+03:00		Yes	Amina Mohammed	2020-07-09	Shabe Sombo			Atero Gafare		Rural	20	Primary(1-8)	Yes	frequently	Muslim	Yes, currently married	17	No	Not employed	No job at all	labour		Medium	Medium	27	Primary(1-8)	Not employed	Yes		Yes	1	1	1	0	1	One year	No		No	Yes	Implants IUD Injectables Pill	0	0	1	1	1	1	0
2020-07-09T11:16:44.972+03:00	2020-07-09T11:27:11.760+03:00		Yes	Amina Mohammed	2020-07-09	Shabe Sombo			Atero Gafare		Rural	25	Primary(1-8)	Yes	sometimes	Muslim	Yes, currently married	20	No	Not employed	No job at all	small business		Medium	Medium	30	Lower Secondary(9-10)	Not employed	Yes		Yes	2	2	0	2	2	Two Years	No		Yes, currently pregnant	Yes	Implants Injectables Pill	0	0	0	1	1	1	0
2020-07-09T05:23:02.160+03:00	2020-07-09T15:41:40.507+03:00		Yes	Nezif Habib	2020-07-09	Shabe Sombo			Atero Gafare		Rural	18	Illiterate	No		Muslim	Yes, currently married	17	No	Not employed	No job at all	small business		Low	Low	24	Illiterate	Not employed	No		Yes	1	1	0	1	2	One year	No		No	Yes	Injectables Implants Pill	0	0	0	1	1	1	0
2020-07-09T11:30:26.283+03:00	2020-07-09T11:39:03.948+03:00		Yes	Amina Mohammed	2020-07-09	Shabe Sombo			Atero Gafare		Rural	30	Illiterate	Yes	frequently	Muslim	Yes, currently married	15	No	Not employed	Trader/Own business	small business		High	High	40	Illiterate	Not employed	Yes		Yes	7	7	3	4	1	Two Years	Yes		No	Yes	Injectables Implants Pill	0	0	0	1	1	1	0
2020-07-09T05:31:09.849+03:00	2020-07-09T15:27:50.784+03:00		Yes	Nezif Habib	2020-07-09	Shabe Sombo			Atero Gafare		Rural	20	Primary(1-8)	Yes	sometimes	Muslim	Yes, currently married	18	No	Not employed	No job at all	small business		Medium	Low	40	Illiterate	Not employed	Yes		Yes	2	2	1	1	1	Two Years	No		No	Yes	Implants Injectables Pill	0	0	0	1	1	1	0
2020-07-09T11:44:48.963+03:00	2020-07-09T11:57:32.300+03:00		Yes	Amina Mohammed	2020-07-09	Shabe Sombo			Atero Gafare		Rural	40	Primary(1-8)	Yes	sometimes	Muslim	Yes, currently married	18	Yes	Not employed	Farmer	small business		High	High	50	Primary(1-8)	Not employed	Yes		Yes	6	6	4	2	9	Three years	Yes		No	Yes	Pill Injectables Implants	0	0	0	1	1	1	0
2020-07-09T05:43:56.291+03:00	2020-07-09T15:24:25.934+03:00		Yes	Nezif Habib	2020-07-09	Shabe Sombo			Atero Gafare		Rural	25	Low Secondary(9-10)	Yes	frequently	Muslim	Yes, currently married	18	No	Not employed	Employed and salaried	Other	Salary	High	High	35	Technical/Vocational	Employed	No		Yes	3	3	2	1	1	Three years	No		No	Yes	Implants Injectables Pill IUD	0	0	1	1	1	1	0
2020-07-09T11:59:13.620+03:00	2020-07-09T12:07:51.579+03:00		Yes	Amina Mohammed	2020-07-09	Shabe Sombo			Atero Gafare		Rural	21	Illiterate	Yes	sometimes	Muslim	Yes, currently married	18	Yes	Not employed	Trader/Own business	small business		Medium	Medium	30	Primary(1-8)	Not employed	Yes		Yes	2	2	1	1	1	Two Years	No		No	Yes	Pill Implants Injectables	0	0	0	1	1	1	0
2020-07-09T05:54:14.538+03:00	2020-07-09T15:18:59.955+03:00		Yes	Nezif Habib	2020-07-09	Shabe Sombo			Atero Gafare		Rural	27	Technical/Vocational	Yes	frequently	Muslim	Yes, currently married	18	No	Employed	Employed and salaried	Other	Govermental employee	High	Medium	35	Higher	Employed	No		Yes	2	1	1	0	4	Two Years	No		No	Yes	IUD Injectables Implants Pill	0	0	1	1	1	1	0
2020-07-09T12:13:14.968+03:00	2020-07-09T12:25:09.558+03:00		Yes	Amina Mohammed	2020-07-09	Shabe Sombo			Atero Gafare		Rural	37	Illiterate	Yes	sometimes	Muslim	Yes, currently married	20	Yes	Not employed	No job at all	land cultivation		Medium	Medium	60	Illiterate	Not employed	Yes		Yes	6	6	4	2	1	Four Years	No		Yes, currently pregnant	Yes	Pill Implants Injectables	0	0	0	1	1	1	0
2020-07-09T06:06:46.829+03:00	2020-07-09T14:51:19.798+03:00		Yes	Nezif Habib	2020-07-09	Shabe Sombo			Atero Gafare		Rural	22	Illiterate	Yes	sometimes	Muslim	Yes, currently married	17	No	Not employed	No job at all	husbandry		Low	Medium	25	Primary(1-8)	Not employed	No		Yes	2	2	0	2	1	Two Years	No		No	Yes	Injectables Implants Pill	0	0	0	1	1	1	0
2020-07-09T12:26:18.718+03:00	2020-07-09T12:39:00.339+03:00		Yes	Amina Mohammed	2020-07-09	Shabe Sombo			Atero Gafare		Rural	27	Primary(1-8)	Yes	sometimes	Christian Orthodox	Yes, currently married	17	No	Not employed	Farmer	land cultivation		High	High	35	Primary(1-8)	Not employed	No		Yes	4	4	2	2	3	Three years	No		No	Yes	Implants Injectables Pill	0	0	0	1	1	1	0
2020-07-09T12:44:06.068+03:00	2020-07-09T12:53:31.165+03:00		Yes	Amina Mohammed	2020-07-09	Shabe Sombo			Atero Gafare		Rural	40	Illiterate	No		Muslim	Yes, currently married	18	Yes	Not employed	Trader/Own business	land cultivation		Low	Low	50	Primary(1-8)	Employed	Yes		Yes	6	6	3	3	6	Two Years	No		No	Yes	Injectables Implants Pill	0	0	0	1	1	1	0
2020-07-09T13:36:07.715+03:00	2020-07-09T13:48:19.257+03:00		Yes	Amina Mohammed	2020-07-09	Shabe Sombo			Atero Gafare		Rural	25	Low Secondary(9-10)	Yes	rarely	Muslim	Yes, currently married	20	Yes	Not employed	No job at all	paid job		High	High	30	Upper Secondary(11-12)	Employed	Yes		Yes	2	2	0	2	3	Two Years	No		No	Yes	Injectables Implants Pill	0	0	0	1	1	1	0
2020-07-09T13:48:44.065+03:00	2020-07-09T13:58:33.324+03:00		Yes	Amina Mohammed	2020-07-09	Shabe Sombo			Atero Gafare		Rural	40	Illiterate	Yes	sometimes	Muslim	Yes, currently married	18	No	Not employed	Daily labourer	land cultivation		Medium	Low	45	Illiterate	Not employed	Yes		Yes	6	6	3	3	3	Three years	No		No	Yes	Implants Pill Injectables	0	0	0	1	1	1	0
2020-07-09T06:20:22.776+03:00	2020-07-09T14:45:20.444+03:00		Yes	Nezif Habib	2020-07-09	Shabe Sombo			Atero Gafare		Rural	20	Primary(1-8)	Yes	frequently	Muslim	Yes, currently married	16	No	Not employed	No job at all	labour		Medium	Medium	27	Lower Secondary(9-10)	Not employed	No		Yes	1	1	0	1	1	One year	No		No	Yes	IUD Injectables Implants	0	0	1	1	1	0	0
2020-07-09T13:58:51.595+03:00	2020-07-09T14:06:09.250+03:00		Yes	Amina Mohammed	2020-07-09	Shabe Sombo			Atero Gafare		Rural	45	Primary(1-8)	Yes	frequently	Muslim	Yes, currently married	17	No	Not employed	No job at all	small business		High	High	50	Primary(1-8)	Not employed	Yes		Yes	5	5	1	4	12	Two Years	No		No	Yes	Injectables Implants Pill	0	0	0	1	1	1	0
2020-07-09T14:08:42.437+03:00	2020-07-09T14:22:24.051+03:00		Yes	Amina Mohammed	2020-07-09	Shabe Sombo			Atero Gafare		Rural	40	Illiterate	Yes	frequently	Muslim	Yes, currently married	18	No	Not employed	No job at all	land cultivation		High	High	50	Primary(1-8)	Not employed	Yes		Yes	5	5	3	2	4	Two Years	Yes		No	Yes	Pill Injectables Implants IUD	0	0	1	1	1	1	0
2020-07-09T06:35:45.461+03:00	2020-07-09T14:41:03.779+03:00		Yes	Nezif Habib	2020-07-09	Shabe Sombo			Atero Gafare		Rural	27	Technical/Vocational	Yes	frequently	Christian Orthodox	Yes, currently married	22	No	Employed	Employed and salaried	paid job		High	High	35	Higher	Employed	No		Yes	2	2	1	1	2	Three years	No		No	Yes	IUD Injectables Implants Pill	0	0	1	1	1	1	0
2020-07-10T09:29:49.433+03:00	2020-07-10T10:25:08.350+03:00		Yes	Amina Mohammed	2020-07-10	Shabe Sombo			Sabaka Wala		Rural	25	Low Secondary(9-10)	No		Muslim	Yes, currently married	20	No	Employed	Employed and salaried	paid job		Medium	Medium	28	Lower Secondary(9-10)	Employed	Yes		Yes	1	1	1	0	4	One year	No		Yes, currently pregnant	Yes	Injectables Implants IUD Pill	0	0	1	1	1	1	0
2020-07-10T09:39:57.554+03:00	2020-07-10T09:50:25.331+03:00		Yes	Amina Mohammed	2020-07-10	Shabe Sombo			Sabaka Wala		Rural	30	Illiterate	No		Muslim	Yes, currently married	16	No	Not employed	No job at all	small business		Low	Low	35	Illiterate	Not employed	Yes		Yes	4	4	2	2	4	Four Years	No		Yes, currently pregnant	Yes	IUD Injectables Implants	0	0	1	1	1	0	0
2020-07-09T06:44:31.095+03:00	2020-07-09T12:48:12.642+03:00		Yes	Nezif Habib	2020-07-09	Shabe Sombo			Atero Gafare		Rural	22	Low Secondary(9-10)	Yes	frequently	Muslim	Yes, currently married	17	No	Not employed	No job at all	small business		High	Medium	25	Primary(1-8)	Not employed	No		Yes	2	2	1	1	1	Two Years	No		No	Yes	Injectables Implants Pill	0	0	0	1	1	1	0
2020-07-10T09:51:11.082+03:00	2020-07-10T10:25:15.647+03:00		Yes	Amina Mohammed	2020-07-10	Shabe Sombo			Sabaka Wala		Rural	47	Illiterate	No		Muslim	Yes, currently married	18	No	Not employed	Farmer	land cultivation		Low	Low	50	Illiterate	Not employed	Yes		Yes	4	4	3	1	15	Two Years	No		No	Yes	Pill Injectables	0	0	0	1	0	1	0
2020-07-10T10:02:25.778+03:00	2020-07-10T10:25:21.262+03:00		Yes	Amina Mohammed	2020-07-10	Shabe Sombo			Sabaka Wala		Rural	30	Illiterate	No		Muslim	Yes, currently married	18	Yes	Not employed	Farmer	land cultivation		Low	Low	35	Illiterate	Not employed	Yes		Yes	5	5	3	2	2	Four Years	No		No	Yes	IUD Implants Pill Injectables	0	0	1	1	1	1	0
2020-07-10T10:11:26.842+03:00	2020-07-10T10:17:57.572+03:00		Yes	Amina Mohammed	2020-07-10	Shabe Sombo			Sabaka Wala		Rural	28	Illiterate	No		Muslim	Yes, currently married	20	No	Not employed	Farmer	land cultivation		Low	Low	40	Illiterate	Not employed	Yes		Yes	2	2	0	2	4	Two Years	No		No	Yes	Pill Injectables	0	0	0	1	0	1	0
2020-07-10T10:27:58.884+03:00	2020-07-10T10:39:37.540+03:00		Yes	Amina Mohammed	2020-07-10	Shabe Sombo			Sabaka Wala		Rural	25	Illiterate	No		Muslim	Yes, currently married	20	Yes	Not employed	Farmer	land cultivation		Low	Low	38	Illiterate	Not employed	Yes		Yes	2	2	2	0	1	Three years	No		No	Yes	Pill Implants Injectables	0	0	0	1	1	1	0
2020-07-09T06:56:40.678+03:00	2020-07-09T12:44:16.773+03:00		Yes	Nezif Habib	2020-07-09	Shabe Sombo			Atero Gafare		Rural	30	Illiterate	No		Muslim	Yes, currently married	16	No	Not employed	No job at all	land cultivation		Low	Low	35	Illiterate	Not employed	No		Yes	6	6	2	4	1	Two Years	No		No	No
2020-07-10T10:39:46.886+03:00	2020-07-10T10:50:05.785+03:00		Yes	Amina Mohammed	2020-07-10	Shabe Sombo			Sabaka Wala		Rural	30	Illiterate	No		Muslim	Yes, currently married	20	Yes	Not employed	Farmer	land cultivation		Low	Low	33	Illiterate	Not employed	Yes		Yes	3	3	2	1	5	One year	No		No	Yes	Pill Injectables	0	0	0	1	0	1	0
2020-07-10T10:53:28.524+03:00	2020-07-10T11:08:55.672+03:00		Yes	Amina Mohammed	2020-07-10	Shabe Sombo			Sabaka Wala		Rural	30	Illiterate	No		Muslim	Yes, currently married	18	No	Not employed	Farmer	land cultivation		Low	Low	35	Primary(1-8)	Not employed	Yes		Yes	5	5	1	4	1	More than four years	No		No	Yes	Injectables Implants Pill	0	0	0	1	1	1	0
2020-07-10T11:09:03.878+03:00	2020-07-10T11:16:42.891+03:00		Yes	Amina Mohammed	2020-07-10	Shabe Sombo			Sabaka Wala		Rural	20	Primary(1-8)	Yes	sometimes	Muslim	Yes, currently married	1	No	Not employed	No job at all	small business		Medium	Medium	32	Primary(1-8)	Not employed	Yes		Yes	1	1	1	0	1	One year	No		No	Yes	Injectables Pill Implants	0	0	0	1	1	1	0
2020-07-09T07:08:32.266+03:00	2020-07-09T12:37:03.118+03:00		Yes	Nezif Habib	2020-07-09	Shabe Sombo			Atero Gafare		Rural	22	Low Secondary(9-10)	Yes	frequently	Muslim	Yes, currently married	18	No	Not employed	No job at all	paid job		Medium	Medium	36	Higher	Employed	No		Yes	2	2	2	0	1	Two Years	No		No	Yes	Injectables Implants IUD	0	0	1	1	1	0	0
2020-07-10T11:16:58.989+03:00	2020-07-10T11:24:49.379+03:00		Yes	Amina Mohammed	2020-07-10	Shabe Sombo			Sabaka Wala		Rural	29	Primary(1-8)	Yes	sometimes	Muslim	Yes, currently married	35	Yes	Not employed	Trader/Own business	small business		Medium	Medium	35	Primary(1-8)	Not employed	Yes		Yes	2	2	1	1	2	One year	No		No	Yes	Injectables Implants Pill	0	0	0	1	1	1	0
2020-07-10T12:00:42.818+03:00	2020-07-10T12:10:45.268+03:00		Yes	Amina Mohammed	2020-07-10	Shabe Sombo			Sabaka Wala		Rural	23	Primary(1-8)	Yes	frequently	Christian Orthodox	Yes, currently married	19	No	Not employed	Farmer	land cultivation		Medium	Medium	30	Primary(1-8)	Not employed	Yes		Yes	2	2	1	1	1	Three years	Yes		No	Yes	Implants Pill	0	0	0	0	1	1	0
2020-07-10T12:16:46.107+03:00	2020-07-10T12:26:53.608+03:00		Yes	Amina Mohammed	2020-07-10	Shabe Sombo			Sabaka Wala		Rural	22	Illiterate	Yes	frequently	Muslim	Yes, currently married	20	No	Not employed	Farmer	land cultivation		Medium	Medium	35	Primary(1-8)	Not employed	Yes		Yes	1	1	0	1	2	One year	Yes		No	Yes	Injectables Implants Pill	0	0	0	1	1	1	0
2020-07-09T07:48:00.108+03:00	2020-07-09T12:32:37.710+03:00		Yes	Nezif Habib	2020-07-09	Shabe Sombo			Atero Gafare		Rural	35	Illiterate	Yes	frequently	Muslim	Yes, currently married	16	No	Not employed	No job at all	husbandry		Medium	Medium	25	Primary(1-8)	Not employed	No		Yes	2	2	2	0	5	Four Years	No		No	Yes	Injectables Implants Pill	0	0	0	1	1	1	0
2020-07-10T12:31:48.807+03:00	2020-07-10T12:44:56.956+03:00		Yes	Amina Mohammed	2020-07-10	Shabe Sombo			Sabaka Wala		Rural	30	Illiterate	No		Muslim	Yes, currently married	18	No	Not employed	Daily labourer	labour		Low	Low	45	Illiterate	Not employed	No		Yes	3	3	2	1	10	Two Years	No		No	Yes	Pill Injectables	0	0	0	1	0	1	0
2020-07-09T08:01:32.818+03:00	2020-07-09T12:28:43.943+03:00		Yes	Nezif Habib	2020-07-09	Shabe Sombo			Atero Gafare		Rural	25	Primary(1-8)	Yes	sometimes	Muslim	Yes, currently married	17	No	Not employed	No job at all	paid job		Medium	Medium	35	Technical/Vocational	Employed	No		Yes	3	3	0	3	1	Three years	No		No	Yes	Injectables Implants Pill IUD	0	0	1	1	1	1	0
2020-07-10T12:56:10.511+03:00	2020-07-10T13:04:42.951+03:00		Yes	Amina Mohammed	2020-07-10	Shabe Sombo			Sabaka Wala		Rural	32	Illiterate	No		Muslim	Yes, currently married	20	Yes	Not employed	Farmer	land cultivation		Medium	Medium	45	Illiterate	Not employed	Yes		Yes	5	5	4	1	3	Three years	No		No	Yes	Pill Injectables Implants	0	0	0	1	1	1	0
2020-07-10T03:19:39.670+03:00	2020-07-12T08:16:46.388+03:00		Yes	Nezif Habib	2020-07-10	Shabe Sombo			Sabaka Wala		Rural	30	Illiterate	Yes	frequently	Muslim	Yes, currently married	15	No	Not employed	No job at all	husbandry		Medium	Low	42	Primary(1-8)	Not employed	No		Yes	5	5	2	3	2	Two Years	No		No	Yes	Injectables Implants	0	0	0	1	1	0	0
2020-07-10T13:07:14.841+03:00	2020-07-10T13:15:38.475+03:00		Yes	Amina Mohammed	2020-07-10	Shabe Sombo			Sabaka Wala		Rural	40	Illiterate	No		Muslim	Yes, currently married	20	No	Not employed	Farmer	land cultivation		Medium	Low	50	Primary(1-8)	Not employed	Yes		Yes	5	5	1	4	4	More than four years	No		No	Yes	Pill Implants Injectables	0	0	0	1	1	1	0
2020-07-10T03:33:19.295+03:00	2020-07-12T08:17:02.400+03:00		Yes	Nezif Habib	2020-07-10	Shabe Sombo			Sabaka Wala		Rural	20	Primary(1-8)	Yes	sometimes	Muslim	Yes, currently married	18	No	Not employed	No job at all	husbandry		Medium	Medium	25	Primary(1-8)	Not employed	No		Yes	1	1	0	1	1	One year	No		No	Yes	Injectables Implants Pill IUD	0	0	1	1	1	1	0
2020-07-10T13:39:46.484+03:00	2020-07-10T13:48:45.255+03:00		Yes	Amina Mohammed	2020-07-10	Shabe Sombo			Sabaka Wala		Rural	30	Low Secondary(9-10)	No		Muslim	Yes, currently married	22	No	Not employed	Farmer	land cultivation		Low	Low	32	Primary(1-8)	Not employed	Yes		Yes	4	4	1	3	1	Two Years	No		No	Yes	Pill Implants Injectables	0	0	0	1	1	1	0
2020-07-10T03:44:21.838+03:00	2020-07-12T08:17:13.880+03:00		Yes	Nezif Habib	2020-07-10	Shabe Sombo			Sabaka Wala		Rural	35	Illiterate	Yes	sometimes	Muslim	Yes, currently married	16	No	Not employed	No job at all	husbandry		Low	Low	40	Primary(1-8)	Not employed	No		Yes	7	7	5	2	2	Two Years	No		No	Yes	Injectables Implants Pill	0	0	0	1	1	1	0
2020-07-10T14:12:04.963+03:00	2020-07-10T14:21:21.209+03:00		Yes	Amina Mohammed	2020-07-10	Shabe Sombo			Sabaka Wala		Rural	45	Illiterate	No		Christian Orthodox	Yes, currently married	17	Yes	Not employed	Farmer	land cultivation		Low	Low	60	Illiterate	Not employed	Yes		Yes	6	6	4	2	10	Four Years	No		No	Yes	Pill Injectables	0	0	0	1	0	1	0
2020-07-10T03:56:57.225+03:00	2020-07-12T08:17:35.110+03:00		Yes	Nezif Habib	2020-07-10	Shabe Sombo			Sabaka Wala		Rural	28	Low Secondary(9-10)	No		Muslim	Yes, currently married	21	No	Not employed	No job at all	land cultivation		Medium	Medium	30	Illiterate	Not employed	No		Yes	2	2	2	0	2	Two Years	No		No	Yes	Injectables Implants	0	0	0	1	1	0	0
2020-07-10T14:40:55.288+03:00	2020-07-10T14:49:31.249+03:00		Yes	Amina Mohammed	2020-07-10	Shabe Sombo			Sabaka Wala		Rural	22	Illiterate	Yes	rarely	Muslim	Yes, currently married	16	No	Not employed	Farmer	land cultivation		Medium	Medium	30	Primary(1-8)	Not employed	Yes		Yes	2	2	0	2	2	Three years	No		No	Yes	Pill Implants Injectables	0	0	0	1	1	1	0
2020-07-10T04:11:45.844+03:00	2020-07-10T09:54:09.973+03:00		Yes	Nezif Habib	2020-07-10	Shabe Sombo			Sabaka Wala		Rural	17	Primary(1-8)	Yes	sometimes	Muslim	Yes, currently married	16	No	Not employed	No job at all	husbandry		Medium	Medium	20	Primary(1-8)	Not employed	No		No							No		Yes, currently pregnant	Yes	Injectables Implants Pill	0	0	0	1	1	1	0
2020-07-10T14:53:47.618+03:00	2020-07-10T15:01:28.783+03:00		Yes	Amina Mohammed	2020-07-10	Shabe Sombo			Sabaka Wala		Rural	35	Illiterate	No		Muslim	Yes, currently married	15	No	Not employed	Farmer	land cultivation		Low	Low	55	Illiterate	Not employed	No		Yes	5	5	3	2	4	Three years	No		No	Yes	Pill Implants Injectables	0	0	0	1	1	1	0
2020-07-10T04:24:51.738+03:00	2020-07-12T08:18:04.955+03:00		Yes	Nezif Habib	2020-07-10	Shabe Sombo			Sabaka Wala		Rural	28	Primary(1-8)	Yes	sometimes	Muslim	Yes, currently married	20	No	Not employed	No job at all	paid job		Low	Medium	31	Primary(1-8)	Not employed	No		Yes	2	1	1	1	1	Two Years	No		No	No
2020-07-10T04:34:56.818+03:00	2020-07-12T08:17:27.384+03:00		Yes	Nezif Habib	2020-07-10	Shabe Sombo			Sabaka Wala		Rural	25	Illiterate	Yes	sometimes	Muslim	Yes, currently married	20	No	Not employed	No job at all	husbandry		Medium	Medium	40	Primary(1-8)	Not employed	No		Yes	2	2	1	1	1	Two Years	No		No	No
2020-07-10T04:44:45.889+03:00	2020-07-12T08:18:13.954+03:00		Yes	Nezif Habib	2020-07-10	Shabe Sombo			Sabaka Wala		Rural	35	Primary(1-8)	Yes	frequently	Muslim	Yes, currently married	18	No	Not employed	No job at all	husbandry		Medium	High	42	Lower Secondary(9-10)	Not employed	No		Yes	7	7	7	0	3	Four Years	No		No	Yes	Injectables Implants Pill	0	0	0	1	1	1	0
2020-07-10T05:00:52.097+03:00	2020-07-12T08:18:22.604+03:00		Yes	Nezif Habib	2020-07-10	Shabe Sombo			Sabaka Wala		Rural	35	Illiterate	No		Muslim	Yes, currently married	16	No	Not employed	No job at all	husbandry		Medium	Medium	40	Illiterate	Not employed	No		Yes	5	5	2	3	4	Three years	No		No	Yes	Injectables Implants Pill	0	0	0	1	1	1	0
2020-07-10T05:36:00.852+03:00	2020-07-12T08:19:13.811+03:00		Yes	Nezif Habib	2020-07-10	Shabe Sombo			Sabaka Wala		Rural	25	Primary(1-8)	Yes	sometimes	Christian Orthodox	Yes, currently married	19	No	Not employed	No job at all	small business		Medium	Low	35	Illiterate	Not employed	Yes		Yes	1	1	1	0	1	One year	No		Yes, currently pregnant	Yes	Injectables Implants Pill	0	0	0	1	1	1	0
2020-07-07T10:19:28.547+03:00	2020-07-07T10:46:27.219+03:00		Yes	Mansur Badiru	2020-07-07	Seka Chekorsa		Gura Ula Uke			Rural	25	Primary(1-8)	Yes	rarely	Muslim	Yes, currently married	18	No	Not employed	Farmer	husbandry		Medium	Medium	35	Primary(1-8)	Not employed	No		Yes	3	3	0	3	1	Two Years	No		No	Yes	Pill Injectables Implants IUD	0	0	1	1	1	1	0
2020-07-07T10:55:08.785+03:00	2016-01-01T04:10:04.988+03:00		Yes	Mansur Badiru	2020-07-07	Seka Chekorsa		Gura Ula Uke			Rural	40	Illiterate	Yes	rarely	Muslim	Yes, currently married	20	No	Not employed	Farmer	land cultivation		Medium	Medium	50	Primary(1-8)	Not employed	Yes		Yes	9	7	3	4	8	Two Years	No		No	Yes	Injectables Pill Implants IUD	0	0	1	1	1	1	0
2020-07-10T06:02:02.088+03:00	2020-07-12T08:19:20.116+03:00		Yes	Nezif Habib	2020-07-10	Shabe Sombo			Sabaka Wala		Rural	25	Primary(1-8)	Yes	sometimes	Muslim	Yes, currently married	18	No	Not employed	No job at all	land cultivation		Medium	Low	35	Primary(1-8)	Not employed	No		Yes	2	2	1	1	3	Three years	No		No	Yes	Injectables Implants Pill	0	0	0	1	1	1	0
2020-07-07T11:19:32.950+03:00	2020-07-07T11:28:56.758+03:00		Yes	Mansur Badiru	2020-07-07	Seka Chekorsa		Gura Ula Uke			Rural	35	Illiterate	Yes	sometimes	Muslim	Yes, currently married	17	Yes	Not employed	Farmer	land cultivation		Low	Low	47	Primary(1-8)	Not employed	Yes		Yes	5	4	2	2	4	Two Years	No		No	Yes	Injectables Pill	0	0	0	1	0	1	0
2020-07-10T06:10:04.454+03:00	2020-07-12T08:20:28.074+03:00		Yes	Nezif Habib	2020-07-10	Shabe Sombo			Sabaka Wala		Rural	26	Primary(1-8)	Yes	sometimes	Muslim	Yes, currently married	20	No	Not employed	No job at all	husbandry		Low	Low	33	Primary(1-8)	Not employed	No		Yes	2	2	1	1	2	Three years	No		No	Yes	Injectables Implants Pill	0	0	0	1	1	1	0
2020-07-07T11:31:32.185+03:00	2016-01-01T04:12:19.866+03:00		Yes	Mansur Badiru	2020-07-07	Seka Chekorsa		Gura Ula Uke			Rural	45	Illiterate	No		Muslim	Yes, currently married	16	No	Not employed	No job at all	land cultivation		Medium	Medium	55	Illiterate	Not employed	Yes		Yes	10	6	4	2	18	Three years	No		No	Yes	Pill Injectables	0	0	0	1	0	1	0
2020-07-10T06:15:22.548+03:00	2020-07-12T08:19:29.798+03:00		Yes	Nezif Habib	2020-07-10	Shabe Sombo			Sabaka Wala		Rural	25	Technical/Vocational	Yes	sometimes	Christian Protestant	Yes, currently married	20	No	Not employed	Trader/Own business	land cultivation		Medium	Medium	32	Technical/Vocational	Not employed	No		Yes	1	1	1	0	2	One year	No		No	Yes	IUD Injectables Implants Pill	0	0	1	1	1	1	0
2020-07-10T06:33:35.245+03:00	2020-07-12T08:18:41.879+03:00		Yes	Nezif Habib	2020-07-10	Shabe Sombo			Sabaka Wala		Rural	28	Low Secondary(9-10)	Yes	sometimes	Christian Orthodox	Yes, currently married	20	No	Not employed	No job at all	land cultivation		Medium	Medium	24	Lower Secondary(9-10)	Not employed	No		Yes	5	4	2	2	1	Two Years	No		No	Yes	Injectables Implants Pill	0	0	0	1	1	1	0
2020-07-07T11:49:15.365+03:00	2016-01-01T04:10:17.458+03:00		Yes	Mansur Badiru	2020-07-07	Seka Chekorsa		Gura Ula Uke			Rural	25	Primary(1-8)	Yes	sometimes	Muslim	Yes, currently married	18	No	Not employed	Farmer	land cultivation		Medium	Medium	30	Primary(1-8)	Not employed	Yes		Yes	3	3	2	1	1	One year	No		No	Yes	IUD Injectables Pill	0	0	1	1	0	1	0
2020-07-10T06:46:30.619+03:00	2020-07-12T08:19:44.053+03:00		Yes	Nezif Habib	2020-07-10	Shabe Sombo			Sabaka Wala		Rural	25	Primary(1-8)	Yes	sometimes	Christian Orthodox	Yes, currently married	20	No	Not employed	No job at all	husbandry		Low	Medium	27	Primary(1-8)	Not employed	No		Yes	2	2	1	1	2	Two Years	No		No	No
2020-07-10T06:52:49.748+03:00	2020-07-12T08:19:58.629+03:00		Yes	Nezif Habib	2020-07-10	Shabe Sombo			Sabaka Wala		Rural	30	Illiterate	Yes	sometimes	Christian Orthodox	Yes, currently married	18	No	Not employed	No job at all	husbandry		Medium	Medium	42	Illiterate	Not employed	Yes		Yes	6	6	4	2	5	Three years	No		No	Yes	Injectables Implants Pill	0	0	0	1	1	1	0
2020-07-07T12:00:36.851+03:00	2016-01-01T04:14:26.206+03:00		Yes	Mansur Badiru	2020-07-07	Seka Chekorsa		Gura Ula Uke			Rural	35	Illiterate	Yes	rarely	Muslim	Yes, currently married	20	No	Not employed	Trader/Own business	land cultivation		Medium	High	42	Primary(1-8)	Not employed	Yes		Yes	5	5	2	3	2	Two Years	Yes		No	Yes	Pill Implants Injectables IUD	0	0	1	1	1	1	0
2020-07-07T12:07:40.332+03:00	2016-01-01T04:10:28.691+03:00		Yes	Mansur Badiru	2020-07-07	Seka Chekorsa		Gura Ula Uke			Rural	20	Primary(1-8)	Yes	rarely	Muslim	Yes, living with a partner	17	No	Not employed	Trader/Own business	land cultivation		Medium	Medium	25	Primary(1-8)	Not employed	Yes		No							No		No	Yes	Injectables Pill Implants	0	0	0	1	1	1	0
2020-07-10T07:03:03.910+03:00	2020-07-12T08:20:21.200+03:00		Yes	Nezif Habib	2020-07-10	Shabe Sombo			Sabaka Wala		Rural	35	Illiterate	No		Muslim	Yes, currently married	18	No	Not employed	No job at all	husbandry		Low	Low	43	Primary(1-8)	Not employed	No		Yes	5	5	4	1	1	Three years	No		No	Yes	Injectables Implants Pill	0	0	0	1	1	1	0
2020-07-07T12:43:10.834+03:00	2016-01-01T04:10:35.281+03:00		Yes	Mansur Badiru	2020-07-07	Seka Chekorsa		Gura Ula Uke			Rural	38	Illiterate	Yes	sometimes	Muslim	Yes, currently married	18	No	Not employed	Farmer	husbandry		Medium	Medium	45	Primary(1-8)	Not employed	Yes		Yes	4	4	1	3	2	Two Years	No		No	Yes	Injectables Implants Pill	0	0	0	1	1	1	0
2020-07-10T07:14:10.391+03:00	2020-07-12T08:20:06.901+03:00		Yes	Nezif Habib	2020-07-10	Shabe Sombo			Sabaka Wala		Rural	30	Primary(1-8)	Yes	sometimes	Muslim	Yes, currently married	18	No	Not employed	No job at all	husbandry		Medium	Medium	40	Primary(1-8)	Not employed	No		Yes	4	4	1	3	4	Two Years	No		No	Yes	Injectables Implants Pill	0	0	0	1	1	1	0
2020-07-07T13:21:42.868+03:00	2016-01-01T04:12:56.418+03:00		Yes	Mansur Badiru	2020-07-07	Seka Chekorsa		Gura Ula Uke			Rural	26	Primary(1-8)	Yes	sometimes	Muslim	Yes, currently married	18	No	Not employed	Farmer	husbandry		Medium	Medium	35	Primary(1-8)	Not employed	Yes		Yes	3	3	2	1	2	Two Years	Yes		Yes, currently pregnant	Yes	IUD Injectables Implants Pill	0	0	1	1	1	1	0
2020-07-10T07:20:30.827+03:00	2020-07-12T08:20:14.170+03:00		Yes	Nezif Habib	2020-07-10	Shabe Sombo			Sabaka Wala		Rural	37	Illiterate	Yes	sometimes	Muslim	Yes, currently married	16	No	Not employed	No job at all	husbandry		Medium	Medium	40	Primary(1-8)	Not employed	No		Yes	5	5	2	3	3	Three years	No		No	Yes	Injectables Implants Pill	0	0	0	1	1	1	0
2020-07-07T13:34:50.061+03:00	2016-01-01T04:14:19.066+03:00		Yes	Mansur Badiru	2020-07-07	Seka Chekorsa		Gura Ula Uke			Rural	40	Illiterate	Yes	rarely	Muslim	Yes, currently married	16	Yes	Not employed	Trader/Own business	small business		Medium	Low	60	Illiterate	Not employed	No		Yes	4	3	1	2	18	Three years	No		No	Yes	Injectables Implants IUD Pill	0	0	1	1	1	1	0
2020-07-10T07:44:07.072+03:00	2020-07-12T08:19:02.838+03:00		Yes	Nezif Habib	2020-07-10	Shabe Sombo			Sabaka Wala		Rural	20	Illiterate	Yes	sometimes	Muslim	Yes, currently married	17	No	Not employed	Farmer	husbandry		Medium	Medium	30	Primary(1-8)	Not employed	No		Yes	1	1	1	0	1	Two Years	No		No	Yes	Injectables Implants Pill	0	0	0	1	1	1	0
2020-07-07T14:00:29.997+03:00	2016-01-01T04:13:30.912+03:00		Yes	Mansur Badiru	2020-07-07	Seka Chekorsa		Gura Ula Uke			Rural	35	Illiterate	Yes	sometimes	Muslim	Yes, currently married	16	Yes	Not employed	Farmer	husbandry		Medium	High	45	Primary(1-8)	Not employed	Yes		Yes	4	3	3	1	3	Two Years	No		No	Yes	Injectables Implants Pill	0	0	0	1	1	1	0
2020-07-07T14:12:39.255+03:00	2016-01-01T04:13:39.134+03:00		Yes	Mansur Badiru	2020-07-07	Seka Chekorsa		Gura Ula Uke			Rural	33	Illiterate	Yes	rarely	Muslim	Yes, currently married	18	No	Not employed	No job at all	husbandry		Medium	Medium	42	Primary(1-8)	Not employed	Yes		Yes	5	4	2	2	3	Two Years	Yes		No	Yes	Pill Implants Injectables IUD	0	0	1	1	1	1	0
2020-07-07T14:27:44.570+03:00	2016-01-01T04:14:13.248+03:00		Yes	Mansur Badiru	2020-07-07	Seka Chekorsa		Gura Ula Uke			Rural	35	Illiterate	Yes	rarely	Muslim	Yes, currently married	15	Yes	Not employed	Farmer	husbandry		Medium	Medium	45	Primary(1-8)	Not employed	Yes		Yes	7	4	2	2	5	Three years	No		No	Yes	Pill Injectables Implants IUD	0	0	1	1	1	1	0
2020-07-07T14:49:11.830+03:00	2016-01-01T04:14:06.194+03:00		Yes	Mansur Badiru	2020-07-07	Seka Chekorsa		Gura Ula Uke			Rural	35	Illiterate	Yes	sometimes	Muslim	Yes, currently married	16	No	Not employed	Farmer	husbandry		Medium	Medium	40	Primary(1-8)	Not employed	Yes		Yes	5	5	3	2	1	Three years	No		No	Yes	Pill Injectables Implants IUD	0	0	1	1	1	1	0
2020-07-07T15:02:10.296+03:00	2016-01-01T04:13:53.219+03:00		Yes	Mansur Badiru	2020-07-07	Seka Chekorsa		Gura Ula Uke			Rural	37	Illiterate	Yes	rarely	Muslim	Yes, currently married	20	No	Not employed	Farmer	husbandry		Medium	Medium	45	Illiterate	Not employed	Yes		Yes	6	5	3	2	2	Two Years	No		No	Yes	IUD Injectables Implants Pill	0	0	1	1	1	1	0
2020-07-07T15:10:36.573+03:00	2016-01-01T04:13:59.703+03:00		Yes	Mansur Badiru	2020-07-07	Seka Chekorsa		Gura Ula Uke			Rural	36	Illiterate	Yes	sometimes	Muslim	Yes, currently married	18	No	Not employed	Farmer	Other	support from others	Low	Low	50	Primary(1-8)	Not employed	Yes		Yes	1	0	0	0	0	One year	Yes		No	Yes	Injectables Pill	0	0	0	1	0	1	0
2020-07-07T15:25:17.008+03:00	2016-01-01T04:13:19.736+03:00		Yes	Mansur Badiru	2020-07-07	Seka Chekorsa		Gura Ula Uke			Rural	30	Illiterate	Yes	sometimes	Muslim	Yes, currently married	17	No	Not employed	Farmer	husbandry		Low	Medium	40	Primary(1-8)	Not employed	Yes		Yes	3	3	2	1	3	Three years	No		Yes, currently pregnant	Yes	IUD Injectables Pill	0	0	1	1	0	1	0
2020-07-07T15:35:28.896+03:00	2020-07-07T15:47:09.174+03:00		Yes	Mansur Badiru	2020-07-07	Seka Chekorsa		Gura Ula Uke			Rural	35	Primary(1-8)	Yes	frequently	Muslim	Yes, currently married	15	Yes	Not employed	Farmer	husbandry		Low	Medium	40	Primary(1-8)	Not employed	Yes		Yes	8	8	3	5	6	Two Years	No		No	Yes	Injectables Implants Pill	0	0	0	1	1	1	0
2020-07-07T15:47:23.378+03:00	2020-07-07T15:55:15.124+03:00		Yes	Mansur Badiru	2020-07-07	Seka Chekorsa		Gura Ula Uke			Rural	25	Primary(1-8)	Yes	sometimes	Muslim	Yes, currently married	18	No	Not employed	Trader/Own business	land cultivation		Medium	Medium	33	Primary(1-8)	Not employed	Yes		Yes	3	3	1	2	2	Two Years	No		No	Yes	Implants Pill IUD Injectables	0	0	1	1	1	1	0
2020-07-08T09:31:20.884+03:00	2016-01-01T04:12:40.700+03:00		Yes	Mansur Badiru	2020-07-08	Seka Chekorsa		Shashemane			Rural	35	Illiterate	Yes	sometimes	Muslim	Yes, currently married	16	Yes	Not employed	Farmer	husbandry		Medium	Medium	50	Illiterate	Not employed	Yes		Yes	7	7	4	3	4	Three years	No		No	Yes	Implants Injectables Pill	0	0	0	1	1	1	0
2020-07-08T09:50:42.871+03:00	2020-07-08T10:09:30.609+03:00		Yes	Mansur Badiru	2020-07-08	Seka Chekorsa		Shashemane			Rural	30	Illiterate	No		Muslim	Yes, currently married	14	No	Not employed	Trader/Own business	land cultivation		Low	Low	50	Illiterate	Not employed	Yes		Yes	6	5	3	2	4	Three years	Yes		No	Yes	Injectables Pill	0	0	0	1	0	1	0
2020-07-08T10:09:51.737+03:00	2020-07-08T10:18:32.123+03:00		Yes	Mansur Badiru	2020-07-08	Seka Chekorsa		Shashemane			Rural	38	Illiterate	Yes	sometimes	Muslim	Yes, currently married	17	No	Not employed	Farmer	husbandry		Medium	High	45	Illiterate	Not employed	Yes		Yes	4	4	2	2	3	Two Years	No		Yes, currently pregnant	Yes	IUD Injectables Pill	0	0	1	1	0	1	0
2020-07-08T10:20:23.769+03:00	2020-07-08T10:32:05.941+03:00		Yes	Mansur Badiru	2020-07-08	Seka Chekorsa		Shashemane			Rural	45	Illiterate	No		Muslim	Yes, currently married	18	No	Not employed	Farmer	land cultivation		Low	Low	55	Illiterate	Not employed	Yes		Yes	5	5	2	3	12	Three years	No		No	Yes	Injectables Pill Implants	0	0	0	1	1	1	0
2020-07-08T10:33:17.066+03:00	2020-07-08T11:06:00.550+03:00		Yes	Mansur Badiru	2020-07-08	Seka Chekorsa		Shashemane			Rural	24	Primary(1-8)	Yes	frequently	Muslim	Yes, currently married	14	No	Not employed	Farmer	husbandry		Medium	High	35	Primary(1-8)	Not employed	Yes		Yes	4	4	0	4	1	Two Years	No		No	Yes	Pill Implants Injectables IUD	0	0	1	1	1	1	0
2020-07-08T11:06:09.083+03:00	2020-07-08T11:15:00.242+03:00		Yes	Mansur Badiru	2020-07-08	Seka Chekorsa		Shashemane			Rural	22	Low Secondary(9-10)	Yes	sometimes	Muslim	Yes, currently married	17	No	Not employed	Trader/Own business	husbandry		Medium	Medium	25	Primary(1-8)	Not employed	Yes		Yes	3	3	2	1	1	One year	No		No	Yes	Injectables Implants Pill	0	0	0	1	1	1	0
2020-07-08T11:15:14.734+03:00	2020-07-08T11:38:51.381+03:00		Yes	Mansur Badiru	2020-07-08	Seka Chekorsa		Shashemane			Rural	20	Primary(1-8)	No		Muslim	Yes, currently married	18	No	Not employed	Trader/Own business	land cultivation		Low	Low	25	Primary(1-8)	Not employed	No		Yes	1	1	0	1	1	One year	No		No	Yes	Injectables	0	0	0	1	0	0	0
2020-07-08T11:38:57.400+03:00	2020-07-08T11:50:46.600+03:00		Yes	Mansur Badiru	2020-07-08	Seka Chekorsa		Shashemane			Rural	29	Illiterate	Yes	rarely	Muslim	Yes, currently married	18	No	Not employed	Farmer	husbandry		Medium	Medium	40	Illiterate	Not employed	Yes		No							No		Yes, currently pregnant	Yes	Implants Injectables IUD Pill	0	0	1	1	1	1	0
2020-07-08T11:50:52.082+03:00	2020-07-08T12:07:06.226+03:00		Yes	Mansur Badiru	2020-07-08	Seka Chekorsa		Shashemane			Rural	45	Primary(1-8)	Yes	rarely	Muslim	Yes, currently married	14	Yes	Not employed	Trader/Own business	husbandry		High	High	55	Primary(1-8)	Not employed	Yes		Yes	6	5	3	2	20	Two Years	Yes		No	Yes	I don't know	0	0	0	0	0	0	0
2020-07-08T12:07:12.639+03:00	2020-07-08T12:19:11.471+03:00		Yes	Mansur Badiru	2020-07-08	Seka Chekorsa		Shashemane			Rural	36	Primary(1-8)	Yes	sometimes	Muslim	Yes, currently married	14	No	Not employed	Farmer	husbandry		Medium	Medium	56	Illiterate	Not employed	Yes		Yes	8	8	5	3	3	Two Years	No		No	Yes	Pill Injectables Implants IUD	0	0	1	1	1	1	0
2020-07-08T12:19:48.534+03:00	2020-07-08T12:32:55.116+03:00		Yes	Mansur Badiru	2020-07-08	Seka Chekorsa		Shashemane			Rural	45	Primary(1-8)	Yes	rarely	Muslim	Yes, currently married	20	No	Not employed	Farmer	husbandry		Medium	Medium	55	Primary(1-8)	Not employed	Yes		Yes	5	4	2	2	12	Three years	No		No	Yes	Pill Injectables	0	0	0	1	0	1	0
2020-07-08T12:33:04.820+03:00	2020-07-08T12:41:54.778+03:00		Yes	Mansur Badiru	2020-07-08	Seka Chekorsa		Shashemane			Rural	30	Primary(1-8)	No		Muslim	Yes, currently married	19	No	Not employed	Trader/Own business	land cultivation		Low	Low	40	Primary(1-8)	Not employed	Yes		Yes	4	4	1	3	4	Two Years	No		Yes, currently pregnant	Yes	Implants Injectables Pill	0	0	0	1	1	1	0
2020-07-08T12:41:59.010+03:00	2020-07-08T12:57:01.227+03:00		Yes	Mansur Badiru	2020-07-08	Seka Chekorsa		Shashemane			Rural	35	Primary(1-8)	Yes	sometimes	Muslim	Yes, currently married	25	No	Not employed	Farmer	husbandry		Medium	Medium	40	Primary(1-8)	Not employed	Yes		Yes	3	3	0	3	2	Three years	No		No	Yes	Injectables Implants IUD Pill	0	0	1	1	1	1	0
2020-07-08T12:57:43.881+03:00	2020-07-08T13:11:03.431+03:00		Yes	Mansur Badiru	2020-07-08	Seka Chekorsa		Shashemane			Rural	40	Illiterate	No		Muslim	Yes, currently married	17	Yes	Not employed	Daily labourer	labour		Low	Low	70	Illiterate	Not employed	Yes		Yes	7	4	3	1	9	Two Years	No		No	Yes	Injectables Pill Implants	0	0	0	1	1	1	0
2020-07-08T13:11:37.006+03:00	2020-07-08T13:25:35.296+03:00		Yes	Mansur Badiru	2020-07-08	Seka Chekorsa		Shashemane			Rural	35	Illiterate	Yes	rarely	Muslim	Yes, currently married	19	No	Not employed	Trader/Own business	husbandry		Medium	Medium	40	Primary(1-8)	Not employed	Yes		Yes	6	6	4	2	4	Two Years	Yes		Yes, currently pregnant	Yes	IUD Injectables Implants Pill	0	0	1	1	1	1	0
2020-07-08T13:26:34.957+03:00	2020-07-08T13:49:58.489+03:00		Yes	Mansur Badiru	2020-07-08	Seka Chekorsa		Shashemane			Rural	35	Primary(1-8)	Yes	rarely	Muslim	Yes, currently married	20	No	Not employed	Trader/Own business	husbandry		Medium	High	45	Primary(1-8)	Not employed	Yes		Yes	7	7	2	5	4	Two Years	No		No	Yes	Pill Injectables Implants IUD	0	0	1	1	1	1	0
2020-07-08T13:50:56.637+03:00	2020-07-08T13:59:51.917+03:00		Yes	Mansur Badiru	2020-07-08	Seka Chekorsa		Shashemane			Rural	20	Primary(1-8)	Yes	frequently	Muslim	Yes, currently married	18	No	Not employed	Trader/Own business	husbandry		Medium	Medium	24	Primary(1-8)	Not employed	Yes		Yes	1	1	1	0	1	One year	No		No	Yes	Implants Injectables Pill	0	0	0	1	1	1	0
2020-07-08T13:59:57.217+03:00	2020-07-08T14:14:32.269+03:00		Yes	Mansur Badiru	2020-07-08	Seka Chekorsa		Shashemane			Rural	40	Illiterate	Yes	sometimes	Muslim	Yes, currently married	18	No	Not employed	No job at all	husbandry		Medium	Medium	78	Illiterate	Not employed	No		Yes	3	2	2	0	12	Three years	No		No	Yes	Pill Injectables Implants	0	0	0	1	1	1	0
2020-07-08T14:17:16.362+03:00	2020-07-08T14:35:23.636+03:00		Yes	Mansur Badiru	2020-07-08	Seka Chekorsa		Shashemane			Rural	20	Primary(1-8)	No		Muslim	Yes, currently married	17	No	Not employed	No job at all	husbandry		Medium	Medium	24	Primary(1-8)	Not employed	Yes		Yes	1	1	1	0	1	One year	No		No	Yes	Injectables Pill	0	0	0	1	0	1	0
2020-07-08T14:38:03.738+03:00	2020-07-08T14:46:10.345+03:00		Yes	Mansur Badiru	2020-07-08	Seka Chekorsa		Shashemane			Rural	26	Primary(1-8)	Yes	frequently	Muslim	Yes, currently married	18	No	Not employed	No job at all	husbandry		Low	Medium	31	Primary(1-8)	Not employed	Yes		Yes	3	3	1	2	2	Two Years	Yes		No	Yes	Injectables IUD Implants Pill	0	0	1	1	1	1	0
2020-07-09T09:08:51.807+03:00	2020-07-09T09:26:34.025+03:00		Yes	Mansur Badiru	2020-07-09	Seka Chekorsa		Shashemane			Rural	35	Primary(1-8)	Yes	rarely	Muslim	Yes, currently married	18	No	Not employed	Farmer	husbandry		High	Medium	43	Illiterate	Not employed	Yes		Yes	5	4	1	3	11	Three years	No		No	Yes	Injectables Pill Implants IUD	0	0	1	1	1	1	0
2020-07-09T09:26:57.761+03:00	2020-07-09T09:43:02.203+03:00		Yes	Mansur Badiru	2020-07-09	Seka Chekorsa		Shashemane			Rural	22	Low Secondary(9-10)	Yes	sometimes	Muslim	Yes, living with a partner	20	No	Not employed	Trader/Own business	small business		Medium	Medium	30	Lower Secondary(9-10)	Not employed	Yes		Yes	1	1	0	1	1	One year	No		No	Yes	WIthdrawal Injectables Implants Pill	0	0	0	1	1	1	0
2020-07-09T09:43:18.061+03:00	2020-07-09T09:59:12.343+03:00		Yes	Mansur Badiru	2020-07-09	Seka Chekorsa		Shashemane			Rural	20	Primary(1-8)	Yes	rarely	Muslim	Yes, currently married	17	No	Not employed	Farmer	husbandry		Medium	Medium	23	Primary(1-8)	Not employed	Yes		Yes	1	1	1	0	3	Three years	No		No	Yes	Pill Injectables Implants	0	0	0	1	1	1	0
2020-07-09T10:01:01.642+03:00	2020-07-09T10:14:52.561+03:00		Yes	Mansur Badiru	2020-07-09	Seka Chekorsa		Shashemane			Rural	20	Primary(1-8)	No		Muslim	Yes, currently married	16	No	Not employed	No job at all	small business		Medium	Medium	25	Primary(1-8)	Not employed	Yes		Yes	1	1	0	1	2	Two Years	No		No	Yes	Injectables Implants IUD Pill	0	0	1	1	1	1	0
2020-07-09T10:17:07.489+03:00	2020-07-09T10:23:51.494+03:00		Yes	Mansur Badiru	2020-07-09	Seka Chekorsa		Shashemane			Rural	40	Illiterate	Yes	rarely	Muslim	Yes, currently married	17	Yes	Not employed	Farmer	husbandry		High	Medium	45	Illiterate	Not employed	Yes		Yes	6	5	2	3	4	Two Years	Yes		No	Yes	Injectables Pill Implants	0	0	0	1	1	1	0
2020-07-09T10:23:56.887+03:00	2020-07-09T10:43:05.012+03:00		Yes	Mansur Badiru	2020-07-09	Seka Chekorsa		Shashemane			Rural	33	Illiterate	Yes	sometimes	Muslim	Yes, currently married	16	No	Not employed	No job at all	husbandry		Medium	Medium	45	Primary(1-8)	Not employed	Yes		Yes	6	6	4	2	1	Two Years	No		No	Yes	Injectables Implants Pill IUD	0	0	1	1	1	1	0
2020-07-09T10:43:10.448+03:00	2020-07-09T10:53:33.982+03:00		Yes	Mansur Badiru	2020-07-09	Seka Chekorsa		Shashemane			Rural	24	Primary(1-8)	Yes	rarely	Muslim	Yes, currently married	20	No	Not employed	No job at all	husbandry		Low	Medium	28	Primary(1-8)	Not employed	Yes		Yes	2	2	1	1	2	Two Years	No		No	Yes	IUD Injectables Implants Pill	0	0	1	1	1	1	0
2020-07-09T10:54:10.424+03:00	2020-07-09T11:03:03.895+03:00		Yes	Mansur Badiru	2020-07-09	Seka Chekorsa		Shashemane			Rural	35	Illiterate	No		Muslim	Yes, currently married	19	Yes	Not employed	Farmer	land cultivation		Low	Low	40	Primary(1-8)	Not employed	Yes		Yes	5	4	2	2	3	Two Years	Yes		Yes, currently pregnant	Yes	Injectables Implants Pill	0	0	0	1	1	1	0
2020-07-09T11:05:52.044+03:00	2020-07-09T11:16:36.473+03:00		Yes	Mansur Badiru	2020-07-09	Seka Chekorsa		Shashemane			Rural	38	Primary(1-8)	Yes	rarely	Muslim	Yes, currently married	18	No	Not employed	Farmer	husbandry		Medium	High	50	Primary(1-8)	Not employed	Yes		Yes	5	5	2	3	10	Four Years	No		No	Yes	Pill Implants Injectables IUD	0	0	1	1	1	1	0
2020-07-09T11:17:19.423+03:00	2020-07-09T11:34:52.902+03:00		Yes	Mansur Badiru	2020-07-09	Seka Chekorsa		Shashemane			Rural	27	Primary(1-8)	Yes	sometimes	Muslim	Yes, currently married	17	No	Not employed	Farmer	land cultivation		Medium	Medium	30	Primary(1-8)	Not employed	Yes		Yes	3	3	2	1	4	Two Years	No		No	Yes	Injectables Implants IUD Pill	0	0	1	1	1	1	0
2020-07-09T11:36:17.007+03:00	2020-07-09T11:45:09.141+03:00		Yes	Mansur Badiru	2020-07-09	Seka Chekorsa		Shashemane			Rural	30	Illiterate	No		Muslim	Yes, currently married	18	No	Not employed	No job at all	husbandry		Medium	Medium	35	Primary(1-8)	Not employed	Yes		Yes	4	3	2	1	2	Two Years	No		No	Yes	Injectables Implants Pill IUD	0	0	1	1	1	1	0
2020-07-09T11:48:39.220+03:00	2020-07-09T11:59:56.475+03:00		Yes	Mansur Badiru	2020-07-09	Seka Chekorsa		Shashemane			Rural	40	Illiterate	Yes	sometimes	Muslim	Yes, currently married	25	No	Not employed	Farmer	husbandry		Medium	Medium	50	Illiterate	Not employed	Yes		Yes	9	8	1	7	9	Three years	No		No	Yes	Injectables Pill Implants IUD	0	0	1	1	1	1	0
2020-07-09T12:03:03.247+03:00	2020-07-09T12:19:53.832+03:00		Yes	Mansur Badiru	2020-07-09	Seka Chekorsa		Shashemane			Rural	35	Illiterate	Yes	sometimes	Muslim	Yes, currently married	16	No	Not employed	Farmer	husbandry		Medium	Medium	47	Primary(1-8)	Not employed	Yes		Yes	6	4	2	2	6	Two Years	Yes		No	Yes	Injectables Pill Implants	0	0	0	1	1	1	0
2020-07-09T12:23:19.481+03:00	2020-07-09T12:34:32.131+03:00		Yes	Mansur Badiru	2020-07-09	Seka Chekorsa		Shashemane			Rural	25	Primary(1-8)	Yes	sometimes	Muslim	Yes, currently married	18	No	Not employed	Trader/Own business	husbandry		Medium	Low	33	Primary(1-8)	Not employed	Yes		Yes	3	3	2	1	3	Three years	No		Yes, currently pregnant	Yes	Injectables Implants IUD Pill	0	0	1	1	1	1	0
2020-07-09T12:35:09.274+03:00	2020-07-09T12:43:09.202+03:00		Yes	Mansur Badiru	2020-07-09	Seka Chekorsa		Shashemane			Rural	42	Illiterate	No		Muslim	Yes, currently married	17	No	Not employed	Farmer	land cultivation		Low	Low	50	Illiterate	Not employed	Yes		Yes	7	5	2	3	6	Three years	Yes		No	Yes	Injectables Implants Pill	0	0	0	1	1	1	0
2020-07-09T12:43:16.991+03:00	2020-07-09T12:53:51.933+03:00		Yes	Mansur Badiru	2020-07-09	Seka Chekorsa		Shashemane			Rural	45	Illiterate	Yes	rarely	Muslim	Yes, currently married	18	No	Not employed	Farmer	husbandry		Medium	Medium	55	Illiterate	Not employed	No		Yes	6	4	2	2	13	Two Years	No		No	Yes	Implants Injectables Pill Female Sterilization	1	0	0	1	1	1	0
2020-07-09T12:53:59.911+03:00	2020-07-09T13:03:07.096+03:00		Yes	Mansur Badiru	2020-07-09	Seka Chekorsa		Shashemane			Rural	27	Illiterate	Yes	sometimes	Muslim	Yes, currently married	19	No	Not employed	Farmer	husbandry		Medium	Low	35	Primary(1-8)	Not employed	Yes		Yes	3	3	2	1	2	Two Years	No		No	Yes	IUD Injectables Implants Pill	0	0	1	1	1	1	0
2020-07-09T13:10:06.397+03:00	2020-07-09T13:22:02.655+03:00		Yes	Mansur Badiru	2020-07-09	Seka Chekorsa		Shashemane			Rural	46	Illiterate	Yes	sometimes	Muslim	Yes, currently married	15	Yes	Not employed	Trader/Own business	small business		Low	Low	60	Illiterate	Not employed	Yes		Yes	6	6	5	1	15	Two Years	No		No	Yes	Pill Injectables	0	0	0	1	0	1	0
2020-07-09T13:28:42.194+03:00	2020-07-09T13:41:36.001+03:00		Yes	Mansur Badiru	2020-07-09	Seka Chekorsa		Shashemane			Rural	30	Illiterate	Yes	rarely	Muslim	Yes, currently married	18	No	Not employed	Farmer	husbandry		Low	Medium	40	Primary(1-8)	Not employed	Yes		Yes	4	3	1	2	2	Two Years	No		No	Yes	Injectables Implants Pill IUD	0	0	1	1	1	1	0
2020-07-09T13:48:43.570+03:00	2020-07-09T13:59:59.710+03:00		Yes	Mansur Badiru	2020-07-09	Seka Chekorsa		Shashemane			Rural	40	Illiterate	Yes	rarely	Muslim	Yes, currently married	17	Yes	Not employed	Trader/Own business	small business		Low	Low	45	Illiterate	Not employed	Yes		Yes	4	3	3	1	13	Three years	No		No	Yes	Injectables Implants Pill IUD	0	0	1	1	1	1	0
2020-07-09T14:18:39.144+03:00	2020-07-09T14:28:00.394+03:00		Yes	Mansur Badiru	2020-07-09	Seka Chekorsa		Shashemane			Rural	32	Illiterate	Yes	rarely	Muslim	Yes, currently married	15	No	Not employed	Farmer	land cultivation		Low	Low	40	Illiterate	Not employed	Yes		Yes	4	4	2	2	6	Two Years	No		No	Yes	Injectables IUD Implants Pill	0	0	1	1	1	1	0
2020-07-10T09:15:43.407+03:00	2020-07-10T09:33:08.822+03:00		Yes	Mansur Badiru	2020-07-10	Seka Chekorsa		Gura Ula Uke			Rural	35	Primary(1-8)	Yes	sometimes	Muslim	Yes, currently married	17	No	Not employed	Farmer	husbandry		Medium	Low	40	Illiterate	Not employed	Yes		Yes	4	4	1	3	1	Two Years	Yes		No	Yes	Injectables IUD Implants Pill	0	0	1	1	1	1	0
2020-07-10T09:35:36.558+03:00	2020-07-10T09:47:05.139+03:00		Yes	Mansur Badiru	2020-07-10	Seka Chekorsa		Gura Ula Uke			Rural	20	Illiterate	Yes	rarely	Muslim	Yes, currently married	17	No	Not employed	Trader/Own business	small business		Low	Low	30	Primary(1-8)	Not employed	No		No							No		No	Yes	Injectables Pill	0	0	0	1	0	1	0
2020-07-10T09:47:42.576+03:00	2020-07-10T09:59:28.164+03:00		Yes	Mansur Badiru	2020-07-10	Seka Chekorsa		Gura Ula Uke			Rural	37	Illiterate	No		Muslim	Yes, currently married	13	No	Not employed	No job at all	land cultivation		Low	Medium	35	Illiterate	Not employed	Yes		Yes	11	8	4	4	3	Two Years	No		No	Yes	Injectables IUD Implants Pill	0	0	1	1	1	1	0
2020-07-10T09:59:33.900+03:00	2020-07-10T13:18:38.752+03:00		Yes	Mansur Badiru	2020-07-10	Seka Chekorsa		Shashemane			Rural	40	Illiterate	Yes	sometimes	Muslim	Yes, currently married	17	No	Not employed	Farmer	husbandry		Medium	Medium	50	Primary(1-8)	Not employed	Yes		Yes	5	5	2	3	13	Four Years	No		No	Yes	Pill Injectables Implants IUD	0	0	1	1	1	1	0
2020-07-10T10:11:57.391+03:00	2020-07-10T10:27:50.140+03:00		Yes	Mansur Badiru	2020-07-10	Seka Chekorsa		Gura Ula Uke			Rural	17	Illiterate	No		Muslim	Yes, currently married	15	No	Not employed	No job at all	land cultivation		Medium	Medium	25	Illiterate	Not employed	Yes		Yes	1	1	1	0	1	One year	No		No	Yes	Implants Injectables Pill	0	0	0	1	1	1	0
2020-07-10T10:29:41.375+03:00	2020-07-10T10:45:41.294+03:00		Yes	Mansur Badiru	2020-07-10	Seka Chekorsa		Gura Ula Uke			Rural	35	Illiterate	No		Muslim	Yes, currently married	14	No	Not employed	Daily labourer	labour		Low	Low	40	Illiterate	Not employed	Yes		Yes	5	5	1	4	8	More than four years	Yes		No	Yes	IUD Pill	0	0	1	0	0	1	0
2020-07-10T10:50:35.592+03:00	2020-07-10T11:01:15.371+03:00		Yes	Mansur Badiru	2020-07-10	Seka Chekorsa		Gura Ula Uke			Rural	30	Primary(1-8)	Yes	rarely	Muslim	Yes, currently married	16	No	Not employed	Trader/Own business	husbandry		Medium	Medium	40	Illiterate	Not employed	Yes		Yes	5	5	2	3	6	Three years	No		No	Yes	Implants Injectables Pill IUD	0	0	1	1	1	1	0
2020-07-08T16:46:21.384+03:00	2020-07-08T21:13:42.014+03:00		Yes	Nasir Kalifa	2020-07-08	Dedo	Garima Guda				Rural	28	Illiterate	Yes	frequently	Muslim	Yes, currently married	16	Yes	Not employed	Farmer	land cultivation		Medium	Medium	38	Primary(1-8)	Not employed	Yes		Yes	7	6	2	4	2	Two Years	No		No	Yes	IUD Injectables Implants	0	0	1	1	1	0	0
2020-07-10T11:11:11.991+03:00	2020-07-10T11:17:54.951+03:00		Yes	Mansur Badiru	2020-07-10	Seka Chekorsa		Gura Ula Uke			Rural	28	Primary(1-8)	No		Muslim	Yes, currently married	18	No	Not employed	No job at all	land cultivation		Low	Low	35	Primary(1-8)	Not employed	Yes		Yes	4	3	1	2	3	Two Years	No		Yes, currently pregnant	Yes	Injectables Implants IUD Pill	0	0	1	1	1	1	0
2020-07-10T11:18:12.644+03:00	2020-07-10T11:29:32.621+03:00		Yes	Mansur Badiru	2020-07-10	Seka Chekorsa		Gura Ula Uke			Rural	40	Illiterate	Yes	sometimes	Muslim	Yes, currently married	18	Yes	Not employed	Farmer	husbandry		Medium	Medium	50	Illiterate	Not employed	Yes		Yes	5	5	1	4	3	Two Years	No		Yes, currently pregnant	Yes	Injectables Pill Implants	0	0	0	1	1	1	0
2020-07-10T11:33:36.785+03:00	2020-07-10T11:47:01.864+03:00		Yes	Mansur Badiru	2020-07-10	Seka Chekorsa		Gura Ula Uke			Rural	23	Primary(1-8)	Yes	frequently	Muslim	Yes, currently married	18	No	Not employed	No job at all	husbandry		Medium	Medium	25	Primary(1-8)	Not employed	Yes		Yes	2	2	1	1	1	Two Years	No		No	Yes	IUD Injectables Pill Implants Female Sterilization	1	0	1	1	1	1	0
2020-07-10T11:48:42.851+03:00	2020-07-10T12:06:57.472+03:00		Yes	Mansur Badiru	2020-07-10	Seka Chekorsa		Gura Ula Uke			Rural	45	Illiterate	Yes	rarely	Muslim	Yes, currently married	14	No	Not employed	Farmer	husbandry		Medium	High	50	Illiterate	Not employed	Yes		Yes	6	6	3	3	13	Three years	No		Yes, currently pregnant	Yes	Pill Implants IUD Injectables	0	0	1	1	1	1	0
2020-07-10T12:08:40.899+03:00	2020-07-10T12:20:48.656+03:00		Yes	Mansur Badiru	2020-07-10	Seka Chekorsa		Gura Ula Uke			Rural	40	Primary(1-8)	No		Muslim	Yes, currently married	15	No	Not employed	Farmer	husbandry		Medium	Medium	45	Illiterate	Not employed	Yes		Yes	6	3	2	1	10	Two Years	Yes		No	Yes	Implants Pill IUD Injectables	0	0	1	1	1	1	0
2020-07-10T12:22:48.109+03:00	2020-07-10T12:35:41.901+03:00		Yes	Mansur Badiru	2020-07-10	Seka Chekorsa		Gura Ula Uke			Rural	35	Illiterate	Yes	rarely	Muslim	Yes, currently married	17	Yes	Not employed	Farmer	husbandry		Medium	Medium	45	Illiterate	Not employed	Yes		Yes	6	5	3	2	3	Three years	Yes		No	Yes	Injectables Pill Implants IUD	0	0	1	1	1	1	0
2020-07-10T12:36:15.596+03:00	2020-07-10T12:56:09.672+03:00		Yes	Mansur Badiru	2020-07-10	Seka Chekorsa		Gura Ula Uke			Rural	35	Primary(1-8)	Yes	sometimes	Muslim	Yes, currently married	15	No	Not employed	Trader/Own business	small business		Medium	Medium	47	Illiterate	Not employed	Yes		Yes	4	3	2	1	10	Three years	No		No	Yes	Pill Injectables	0	0	0	1	0	1	0
2020-07-07T10:57:04.298+03:00	2020-07-07T11:18:36.556+03:00		Yes	Nabso Zinab	2020-07-07	Dedo	Kata Kidada				Rural	27	Primary(1-8)	Yes	frequently	Muslim	Yes, currently married	16	No	Not employed	Farmer	land cultivation		High	Medium	42	Illiterate	Not employed	Yes		Yes	5	5	4	1	1	Three years	No		No	Yes	Injectables Implants Pill	0	0	0	1	1	1	0
2020-07-07T11:18:57.975+03:00	2020-07-10T15:55:12.202+03:00		Yes	Nabso Zinab	2020-07-07	Dedo	Kata Kidada				Rural	23	Illiterate	Yes	frequently	Muslim	Yes, currently married	22	No	Not employed	No job at all	land cultivation		Medium	Medium	67	Primary(1-8)	Employed	Yes		Yes	1	1	1	0	1	One year	No		No	Yes	Pill Injectables Implants	0	0	0	1	1	1	0
2020-07-07T11:45:00.509+03:00	2020-07-07T12:11:45.191+03:00		Yes	Nabso Zinab	2020-07-07	Dedo	Kata Kidada				Rural	31	Primary(1-8)	Yes	sometimes	Muslim	Yes, currently married	18	No	Not employed	No job at all	labour		Medium	Low	45	Primary(1-8)	Not employed	Yes		Yes	2	2	2	0	3	Three years	No		No	Yes	Injectables Implants Pill	0	0	0	1	1	1	0
2020-07-07T12:13:17.081+03:00	2020-07-10T16:09:24.679+03:00		Yes	Nabso Zinab	2020-07-07	Dedo	Kata Kidada				Rural	27	Low Secondary(9-10)	Yes	frequently	Muslim	Yes, currently married	20	No	Not employed	Trader/Own business	small business		High	Medium	27	Lower Secondary(9-10)	Not employed	Yes		Yes	2	2	2	0	1	Four Years	No		No	Yes	Injectables Implants Pill	0	0	0	1	1	1	0
2020-07-07T12:37:16.225+03:00	2020-07-10T16:11:46.480+03:00		Yes	Nabso Zinab	2020-07-07	Dedo	Kata Kidada				Rural	25	Illiterate	No		Muslim	Yes, currently married	16	No	Not employed	No job at all	land cultivation		Medium	Low	40	Illiterate	Employed	Yes		Yes	1	1	1	0	1	One year	Yes		Yes, currently pregnant	Yes	Injectables Implants Pill	0	0	0	1	1	1	0
2020-07-07T13:03:23.515+03:00	2020-07-07T13:19:05.263+03:00		Yes	Nabso Zinab	2020-07-07	Dedo	Kata Kidada				Rural	30	Illiterate	No		Muslim	Yes, currently married	25	Yes	Not employed	No job at all	labour		Low	Low	40	Illiterate	Employed	Yes		Yes	3	3	2	1	1	Three years	No		No	Yes	Implants Injectables Pill	0	0	0	1	1	1	0
2020-07-07T13:20:48.117+03:00	2020-07-10T16:16:54.876+03:00		Yes	Nabso Zinab	2020-07-07	Dedo	Kata Kidada				Rural	30	Illiterate	No		Muslim	Yes, currently married	16	Yes	Not employed	No job at all	land cultivation		Medium	Medium	50	Primary(1-8)	Not employed	Yes		Yes	6	5	4	1	1	More than four years	Yes		No	Yes	Injectables	0	0	0	1	0	0	0
2020-07-07T13:49:18.018+03:00	2020-07-10T16:19:23.984+03:00		Yes	Nabso Zinab	2020-07-07	Dedo	Kata Kidada				Rural	19	Primary(1-8)	Yes	frequently	Muslim	Yes, currently married	18	No	Not employed	No job at all	paid job		Medium	Medium	35	Higher	Employed	Yes		No							No		Yes, currently pregnant	Yes	Injectables Pill	0	0	0	1	0	1	0
2020-07-07T14:07:59.113+03:00	2020-07-10T16:22:13.960+03:00		Yes	Nabso Zinab	2020-07-07	Dedo	Kata Kidada				Rural	30	Low Secondary(9-10)	Yes	sometimes	Muslim	Yes, currently married	16	No	Not employed	No job at all	land cultivation		Medium	Medium	35	Primary(1-8)	Not employed	Yes		Yes	3	3	0	3	1	Four Years	No		No	Yes	Injectables Pill Male Condom	0	0	0	1	0	1	1
2020-07-07T14:41:57.183+03:00	2020-07-07T14:05:11.265+03:00		Yes	Nabso Zinab	2020-07-07	Dedo	Kata Kidada				Rural	25	Primary(1-8)	No		Muslim	Yes, currently married	20	Yes	Not employed	No job at all	labour		Low	Low	30	Primary(1-8)	Not employed	Yes		Yes	2	1	1	0	2	Three years	No		No	Yes	Injectables	0	0	0	1	0	0	0
2020-07-07T15:07:27.089+03:00	2020-07-10T16:31:16.014+03:00		Yes	Nabso Zinab	2020-07-07	Dedo	Kata Kidada				Rural	35	Illiterate	No		Muslim	Yes, currently married	18	Yes	Not employed	No job at all	land cultivation		Low	Low	42	Illiterate	Not employed	Yes		Yes	8	8	3	5	2	Two Years	No		No	Yes	Implants Pill	0	0	0	0	1	1	0
2020-07-07T15:32:08.951+03:00	2020-07-10T16:29:24.154+03:00		Yes	Nabso Zinab	2020-07-07	Dedo	Kata Kidada				Rural	19	Primary(1-8)	Yes	sometimes	Muslim	Yes, currently married	17	No	Not employed	No job at all	small business		Medium	Low	31	Primary(1-8)	Not employed	Yes		No							No		Yes, currently pregnant	Yes	Implants Injectables	0	0	0	1	1	0	0
2020-07-07T15:54:10.784+03:00	2020-07-10T16:33:23.365+03:00		Yes	Nabso Zinab	2020-07-07	Dedo	Kata Kidada				Rural	38	Illiterate	No		Muslim	Yes, currently married	18	No	Not employed	Farmer	land cultivation		Low	Medium	58	Primary(1-8)	Not employed	Yes		Yes	7	7	6	1	5	Two Years	Yes		No	Yes	Injectables	0	0	0	1	0	0	0
2020-07-07T16:19:35.050+03:00	2020-07-10T16:35:41.903+03:00		Yes	Nabso Zinab	2020-07-07	Dedo	Kata Kidada				Rural	35	Illiterate	No		Muslim	Yes, currently married	18	No	Not employed	Farmer	land cultivation		Medium	Medium	35	Primary(1-8)	Not employed	Yes		Yes	7	7	3	4	1	Three years	No		No	Yes	Injectables Implants Pill	0	0	0	1	1	1	0
2020-07-07T16:44:53.196+03:00	2020-07-10T16:38:19.928+03:00		Yes	Nabso Zinab	2020-07-07	Dedo	Kata Kidada				Rural	23	Low Secondary(9-10)	No		Muslim	Yes, currently married	18	No	Not employed	Farmer	land cultivation		Medium	Medium	30	Primary(1-8)	Not employed	Yes		Yes	2	2	1	1	1	Two Years	No		No	Yes	Injectables Pill	0	0	0	1	0	1	0
2020-07-07T17:08:17.136+03:00	2020-07-10T16:40:49.977+03:00		Yes	Nabso Zinab	2020-07-07	Dedo	Kata Kidada				Rural	35	Illiterate	No		Muslim	Yes, currently married	17	No	Not employed	Farmer	land cultivation		Low	Medium	38	Illiterate	Not employed	Yes		Yes	4	3	2	1	5	Four Years	No		No	Yes	Injectables Pill	0	0	0	1	0	1	0
2020-07-08T10:16:48.795+03:00	2020-07-10T16:44:28.785+03:00		Yes	Nabso Zinab	2020-07-08	Dedo	Garima Guda				Rural	30	Illiterate	No		Muslim	Yes, currently married	15	Yes	Not employed	Farmer	land cultivation		Low	Medium	38	Primary(1-8)	Not employed	Yes		Yes	6	5	4	1	1	Three years	No		No	Yes	Injectables	0	0	0	1	0	0	0
2020-07-08T10:37:21.194+03:00	2020-07-08T10:55:42.639+03:00		Yes	Nabso Zinab	2020-07-08	Dedo	Garima Guda				Rural	32	Primary(1-8)	No		Muslim	Yes, currently married	16	No	Not employed	Farmer	land cultivation		Low	Medium	35	Illiterate	Not employed	Yes		Yes	8	6	2	4	1	Three years	No		No	Yes	Injectables Pill Implants	0	0	0	1	1	1	0
2020-07-08T10:56:03.669+03:00	2020-07-10T17:00:08.279+03:00		Yes	Nabso Zinab	2020-07-08	Dedo	Garima Guda				Rural	28	Illiterate	No		Muslim	Yes, currently married	15	No	Not employed	Farmer	land cultivation		Low	Medium	35	Illiterate	Not employed	Yes		Yes	3	3	0	3	1	Three years	No		No	Yes	Implants	0	0	0	0	1	0	0
2020-07-08T11:17:05.014+03:00	2020-07-10T17:02:26.729+03:00		Yes	Nabso Zinab	2020-07-08	Dedo	Garima Guda				Rural	23	Illiterate	No		Muslim	Yes, currently married	14	No	Not employed	Farmer	land cultivation		Low	Low	45	Primary(1-8)	Not employed	Yes		Yes	6	6	3	3	1	Four Years	No		No	Yes	Pill Injectables	0	0	0	1	0	1	0
2020-07-08T11:43:49.313+03:00	2020-07-10T17:04:40.884+03:00		Yes	Nabso Zinab	2020-07-08	Dedo	Garima Guda				Rural	28	Primary(1-8)	No		Muslim	Yes, currently married	16	Yes	Not employed	Farmer	land cultivation		Medium	Medium	35	Primary(1-8)	Not employed	Yes		Yes	6	5	1	4	2	Three years	No		Yes, currently pregnant	Yes	Pill Injectables Implants	0	0	0	1	1	1	0
2020-07-08T12:13:24.822+03:00	2020-07-08T12:37:08.972+03:00		Yes	Nabso Zinab	2020-07-08	Dedo	Garima Guda				Rural	30	Illiterate	Yes	sometimes	Muslim	Yes, currently married	19	Yes	Not employed	Farmer	land cultivation		Low	Medium	60	Illiterate	Not employed	Yes		Yes	6	6	2	4	2	Four Years	Yes		No	Yes	Implants Pill	0	0	0	0	1	1	0
2020-07-08T12:42:27.027+03:00	2020-07-08T13:05:25.519+03:00		Yes	Nabso Zinab	2020-07-08	Dedo	Garima Guda				Rural	35	Illiterate	No		Muslim	Yes, currently married	18	Yes	Not employed	Farmer	land cultivation		Low	Low	40	Illiterate	Not employed	Yes		Yes	8	6	2	4	1	More than four years	No		No	Yes	Injectables Pill	0	0	0	1	0	1	0
2020-07-08T13:07:22.948+03:00	2020-07-08T13:29:05.643+03:00		Yes	Nabso Zinab	2020-07-08	Dedo	Garima Guda				Rural	28	Illiterate	Yes	sometimes	Muslim	Yes, currently married	15	No	Not employed	Farmer	land cultivation		Medium	Medium	35	Primary(1-8)	Not employed	Yes		Yes	5	5	3	2	1	Two Years	No		No	Yes	Pill Injectables Implants	0	0	0	1	1	1	0
2020-07-08T13:34:24.906+03:00	2020-07-08T13:55:43.816+03:00		Yes	Nabso Zinab	2020-07-08	Dedo	Garima Guda				Rural	25	Illiterate	No		Muslim	Yes, currently married	18	No	Not employed	Farmer	land cultivation		Medium	Medium	30	Primary(1-8)	Not employed	Yes		Yes	2	2	1	1	2	One year	No		No	Yes	Injectables Implants Pill	0	0	0	1	1	1	0
2020-07-08T13:58:26.877+03:00	2020-07-08T14:20:19.871+03:00		Yes	Nabso Zinab	2020-07-08	Dedo	Garima Guda				Rural	25	Primary(1-8)	No		Muslim	Yes, currently married	18	Yes	Not employed	Farmer	land cultivation		Medium	Medium	35	Lower Secondary(9-10)	Not employed	Yes		Yes	3	4	2	2	3	One year	No		No	Yes	Injectables Implants IUD	0	0	1	1	1	0	0
2020-07-08T14:21:02.062+03:00	2020-07-08T14:40:45.816+03:00		Yes	Nabso Zinab	2020-07-08	Dedo	Garima Guda				Rural	35	Illiterate	No		Muslim	Yes, currently married	20	Yes	Not employed	Farmer	land cultivation		Low	Low	40	Primary(1-8)	Not employed	Yes		Yes	6	6	2	4	1	Four Years	Yes		No	No
2020-07-08T14:41:19.067+03:00	2020-07-08T15:10:07.683+03:00		Yes	Nabso Zinab	2020-07-08	Dedo	Garima Guda				Rural	28	Illiterate	No		Muslim	Yes, currently married	20	Yes	Not employed	No job at all	land cultivation		Low	Low	40	Primary(1-8)	Not employed	Yes		Yes	3	3	2	1	1	More than four years	Yes		No	Yes	Injectables Implants	0	0	0	1	1	0	0
2020-07-08T15:11:30.918+03:00	2020-07-08T15:35:12.786+03:00		Yes	Nabso Zinab	2020-07-08	Dedo	Garima Guda				Rural	25	Illiterate	No		Muslim	Yes, currently married	18	No	Not employed	Farmer	land cultivation		Low	Low	30	Illiterate	Not employed	Yes		Yes	2	2	1	1	4	More than four years	Yes		No	Yes	Injectables Implants	0	0	0	1	1	0	0
2020-07-08T15:36:03.283+03:00	2020-07-08T16:01:51.950+03:00		Yes	Nabso Zinab	2020-07-08	Dedo	Garima Guda				Rural	36	Illiterate	No		Muslim	Yes, currently married	17	No	Not employed	Farmer	land cultivation		Medium	Medium	40	Primary(1-8)	Not employed	Yes		Yes	8	7	6	1	2	Three years	Yes		No	Yes	Pill Injectables Implants	0	0	0	1	1	1	0
2020-07-08T16:03:47.430+03:00	2020-07-08T16:20:53.881+03:00		Yes	Nabso Zinab	2020-07-08	Dedo	Garima Guda				Rural	30	Low Secondary(9-10)	Yes	sometimes	Muslim	Yes, currently married	28	Yes	Not employed	Farmer	land cultivation		High	Medium	35	Illiterate	Not employed	Yes		Yes	1	1	0	1	1	One year	No		No	Yes	Injectables Pill	0	0	0	1	0	1	0
2020-07-08T16:24:08.266+03:00	2020-07-08T16:43:59.838+03:00		Yes	Nabso Zinab	2020-07-08	Dedo	Garima Guda				Rural	25	Primary(1-8)	No		Muslim	Yes, currently married	15	Yes	Not employed	Farmer	land cultivation		Low	Medium	30	Illiterate	Not employed	Yes		Yes	4	3	2	1	1	Two Years	No		No	Yes	Injectables Pill	0	0	0	1	0	1	0
2020-07-08T16:45:31.584+03:00	2020-07-08T17:01:47.462+03:00		Yes	Nabso Zinab	2020-07-08	Dedo	Garima Guda				Rural	25	Illiterate	No		Muslim	Yes, currently married	17	No	Not employed	Farmer	land cultivation		Low	Medium	35	Primary(1-8)	Not employed	Yes		Yes	5	4	2	2	2	Two Years	No		No	Yes	Pill Implants	0	0	0	0	1	1	0
2020-07-08T17:06:08.278+03:00	2020-07-08T17:20:06.867+03:00		Yes	Nabso Zinab	2020-07-08	Dedo	Garima Guda				Rural	36	Illiterate	Yes	sometimes	Muslim	Yes, currently married	18	Yes	Not employed	No job at all	land cultivation		High	Medium	40	Illiterate	Not employed	Yes		Yes	8	8	6	2	5	Three years	No		No	Yes	Injectables Implants Pill	0	0	0	1	1	1	0
2020-07-08T17:24:11.507+03:00	2020-07-08T17:44:31.971+03:00		Yes	Nabso Zinab	2020-07-08	Dedo	Garima Guda				Rural	18	Primary(1-8)	No		Muslim	Yes, currently married	15	No	Not employed	No job at all	land cultivation		Medium	Medium	30	Lower Secondary(9-10)	Not employed	No		Yes	1	1	1	0	1	One year	No		No	Yes	Pill Implants	0	0	0	0	1	1	0
2020-07-08T17:49:45.579+03:00	2020-07-08T18:18:59.202+03:00		Yes	Nabso Zinab	2020-07-08	Dedo	Garima Guda				Rural	40	Illiterate	Yes	rarely	Muslim	Yes, currently married	18	Yes	Not employed	Farmer	land cultivation		Medium	Medium	50	Illiterate	Not employed	Yes		Yes	6	5	1	4	12	More than four years	No		Yes, currently pregnant	Yes	Injectables Implants	0	0	0	1	1	0	0
2020-07-09T10:16:13.976+03:00	2020-07-09T11:01:06.825+03:00		Yes	Nabso Zinab	2020-07-09	Mancho				Gariru Kadida	Rural	35	Illiterate	Yes	sometimes	Muslim	Yes, currently married	17	Yes	Not employed	Farmer	land cultivation		Medium	Low	70	Primary(1-8)	Not employed	Yes		Yes	8	7	4	3	9	Three years	No		No	Yes	Injectables Implants Pill	0	0	0	1	1	1	0
2020-07-09T10:34:39.692+03:00	2020-07-09T10:59:41.744+03:00		Yes	Nabso Zinab	2020-07-09	Mancho				Gariru Kadida	Rural	30	Illiterate	Yes	sometimes	Muslim	Yes, currently married	18	Yes	Not employed	Farmer	land cultivation		High	Medium	45	Primary(1-8)	Not employed	Yes		Yes	5	1	0	1	5	One year	No		No	Yes	Injectables	0	0	0	1	0	0	0
2020-07-09T11:07:08.945+03:00	2020-07-09T11:26:27.968+03:00		Yes	Nabso Zinab	2020-07-09	Mancho				Gariru Kadida	Rural	20	Low Secondary(9-10)	Yes	sometimes	Muslim	Yes, currently married	19	No	Employed	Employed and salaried	small business		Medium	Medium	22	Primary(1-8)	Not employed	Yes		Yes	1	1	1	0	1	One year	No		No	Yes	Pill Implants Injectables Periodic abstinence/Rhythm	0	0	0	1	1	1	0
2020-07-09T11:28:05.947+03:00	2020-07-09T11:47:27.132+03:00		Yes	Nabso Zinab	2020-07-09	Mancho				Gariru Kadida	Rural	40	Primary(1-8)	Yes	sometimes	Muslim	Yes, currently married	20	Yes	Not employed	Farmer	land cultivation		Medium	Medium	50	Primary(1-8)	Not employed	Yes		Yes	8	3	3	0	7	More than four years	No		No	Yes	Injectables Implants	0	0	0	1	1	0	0
2020-07-09T11:48:06.700+03:00	2020-07-09T12:06:06.738+03:00		Yes	Nabso Zinab	2020-07-09	Mancho				Gariru Kadida	Rural	24	Low Secondary(9-10)	Yes	rarely	Muslim	Yes, currently married	19	No	Not employed	Farmer	land cultivation		Medium	Medium	36	Lower Secondary(9-10)	Not employed	Yes		Yes	3	2	2	0	1	One year	No		No	Yes	Injectables Pill	0	0	0	1	0	1	0
2020-07-09T12:07:07.619+03:00	2020-07-09T12:23:40.611+03:00		Yes	Nabso Zinab	2020-07-09	Mancho				Gariru Kadida	Rural	30	Illiterate	No		Muslim	Yes, currently married	17	Yes	Not employed	Farmer	land cultivation		Medium	Low	40	Illiterate	Not employed	Yes		Yes	4	4	1	3	1	Three years	No		No	Yes	Injectables Implants	0	0	0	1	1	0	0
2020-07-09T12:23:48.851+03:00	2020-07-09T12:41:11.228+03:00		Yes	Nabso Zinab	2020-07-09	Mancho				Gariru Kadida	Rural	30	Primary(1-8)	Yes	rarely	Muslim	Yes, currently married	17	Yes	Not employed	No job at all	land cultivation		Medium	Medium	78	Illiterate	Not employed	Yes		Yes	5	3	2	1	3	More than four years	No		No	Yes	Injectables Implants	0	0	0	1	1	0	0
2020-07-09T12:42:32.002+03:00	2020-07-09T12:59:16.130+03:00		Yes	Nabso Zinab	2020-07-09	Mancho				Gariru Kadida	Rural	28	Illiterate	Yes	sometimes	Muslim	Yes, currently married	15	No	Not employed	Farmer	land cultivation		Medium	Low	40	Illiterate	Not employed	Yes		Yes	6	4	1	3	8	Two Years	No		No	Yes	Injectables	0	0	0	1	0	0	0
2020-07-09T13:03:48.070+03:00	2020-07-09T13:19:32.315+03:00		Yes	Nabso Zinab	2020-07-09	Mancho				Gariru Kadida	Rural	25	Illiterate	No		Muslim	Yes, currently married	17	No	Not employed	No job at all	land cultivation		Low	Medium	40	Illiterate	Not employed	Yes		Yes	7	5	2	3	1	Two Years	No		No	Yes	Injectables Implants	0	0	0	1	1	0	0
2020-07-09T13:20:02.689+03:00	2020-07-09T13:42:36.529+03:00		Yes	Nabso Zinab	2020-07-09	Mancho				Gariru Kadida	Rural	37	Illiterate	No		Muslim	Yes, currently married	15	Yes	Not employed	Farmer	land cultivation		Medium	Medium	60	Illiterate	Not employed	Yes		Yes	8	6	6	0	10	More than four years	No		No	Yes	Pill Injectables	0	0	0	1	0	1	0
2020-07-09T13:42:50.581+03:00	2020-07-09T14:00:01.945+03:00		Yes	Nabso Zinab	2020-07-09	Mancho				Gariru Kadida	Rural	35	Illiterate	No		Muslim	Yes, currently married	16	No	Not employed	Farmer	land cultivation		Medium	Medium	40	Illiterate	Not employed	Yes		Yes	5	5	5	0	9	More than four years	No		No	Yes	Implants Injectables	0	0	0	1	1	0	0
2020-07-09T14:02:41.464+03:00	2020-07-09T14:19:04.012+03:00		Yes	Nabso Zinab	2020-07-09	Mancho				Gariru Kadida	Rural	30	Illiterate	No		Muslim	Yes, currently married	15	Yes	Not employed	Farmer	land cultivation		Medium	Medium	37	Primary(1-8)	Not employed	Yes		Yes	7	4	2	2	4	Four Years	Yes		No	Yes	Pill Injectables	0	0	0	1	0	1	0
2020-07-09T14:26:40.968+03:00	2020-07-09T14:47:28.522+03:00		Yes	Nabso Zinab	2020-07-09	Mancho				Gariru Kadida	Rural	24	Primary(1-8)	No		Muslim	Yes, currently married	17	No	Not employed	No job at all	land cultivation		Low	Medium	35	Illiterate	Not employed	Yes		Yes	3	3	2	1	1	Two Years	No		No	No
2020-07-09T14:51:21.674+03:00	2020-07-09T15:07:37.468+03:00		Yes	Nabso Zinab	2020-07-09	Mancho				Gariru Kadida	Rural	25	Illiterate	No		Muslim	Yes, currently married	18	No	Not employed	Farmer	land cultivation		Medium	Medium	32	Primary(1-8)	Not employed	Yes		Yes	6	5	2	3	2	Three years	No		No	Yes	Injectables Pill	0	0	0	1	0	1	0
2020-07-09T15:08:08.411+03:00	2020-07-09T15:20:41.909+03:00		Yes	Nabso Zinab	2020-07-09	Mancho				Gariru Kadida	Rural	30	Primary(1-8)	No		Muslim	Yes, currently married	18	Yes	Not employed	Farmer	land cultivation		Medium	Low	45	Primary(1-8)	Not employed	No		Yes	7	6	2	4	4	More than four years	No		No	Yes	Pill Injectables	0	0	0	1	0	1	0
2020-07-09T15:22:28.492+03:00	2020-07-09T15:43:35.567+03:00		Yes	Nabso Zinab	2020-07-09	Mancho				Gariru Kadida	Rural	28	Illiterate	Yes	sometimes	Muslim	Yes, currently married	15	No	Not employed	Farmer	land cultivation		Medium	Medium	35	Illiterate	Not employed	No		Yes	4	4	2	2	3	More than four years	No		No	Yes	Injectables Implants Pill	0	0	0	1	1	1	0
2020-07-09T15:43:58.056+03:00	2020-07-09T16:02:07.601+03:00		Yes	Nabso Zinab	2020-07-09	Mancho				Gariru Kadida	Rural	20	Illiterate	No		Muslim	Yes, currently married	18	No	Not employed	Farmer	land cultivation		Medium	Medium	30	Primary(1-8)	Not employed	Yes		Yes	1	1	0	1	2	One year	No		No	Yes	Implants Injectables Pill	0	0	0	1	1	1	0
2020-07-09T16:03:30.802+03:00	2020-07-09T16:19:31.644+03:00		Yes	Nabso Zinab	2020-07-09	Mancho				Gariru Kadida	Rural	20	Primary(1-8)	No		Muslim	Yes, currently married	18	No	Not employed	Farmer	land cultivation		Medium	Medium	22	Illiterate	Not employed	Yes		Yes	1	1	1	0	1	One year	No		No	Yes	Pill Injectables	0	0	0	1	0	1	0
2020-07-09T16:27:19.817+03:00	2020-07-09T16:42:04.052+03:00		Yes	Nabso Zinab	2020-07-09	Mancho				Gariru Kadida	Rural	45	Illiterate	No		Muslim	Yes, currently married	15	Yes	Not employed	Farmer	land cultivation		Medium	Medium	50	Primary(1-8)	Not employed	Yes		Yes	7	6	4	2	10	Two Years	No		No	Yes	Injectables Pill Implants	0	0	0	1	1	1	0
2020-07-09T16:44:21.327+03:00	2020-07-09T17:06:58.638+03:00		Yes	Nabso Zinab	2020-07-09	Mancho				Gariru Kadida	Rural	35	Illiterate	Yes	sometimes	Muslim	Yes, currently married	18	No	Not employed	Farmer	land cultivation		Medium	Medium	50	Primary(1-8)	Not employed	Yes		Yes	5	5	3	2	10	Two Years	Yes		No	Yes	Pill Injectables Implants	0	0	0	1	1	1	0
2020-07-10T08:55:51.116+03:00	2020-07-10T11:56:22.549+03:00		Yes	Nabso Zinab	2020-07-10	Mancho				Busase Elan	Rural	35	Illiterate	No		Muslim	Yes, currently married	16	No	Not employed	Farmer	land cultivation		Medium	High	45	Illiterate	Not employed	Yes		Yes	8	8	3	5	10	Two Years	No		No	Yes	Injectables Pill	0	0	0	1	0	1	0
2020-07-10T09:19:14.136+03:00	2020-07-10T09:41:57.701+03:00		Yes	Nabso Zinab	2020-07-10	Mancho				Busase Elan	Rural	35	Illiterate	Yes	frequently	Muslim	Yes, currently married	17	Yes	Not employed	Farmer	land cultivation		Medium	High	40	Higher	Employed	Yes		Yes	5	5	3	2	3	More than four years	Yes		No	Yes	Implants Injectables Pill	0	0	0	1	1	1	0
2020-07-10T09:44:05.911+03:00	2020-07-10T09:59:11.633+03:00		Yes	Nabso Zinab	2020-07-10	Mancho				Busase Elan	Rural	35	Illiterate	Yes	frequently	Muslim	Yes, currently married	15	Yes	Not employed	Farmer	land cultivation		Medium	Medium	40	Higher	Employed	Yes		Yes	5	4	2	2	10	Three years	Yes		No	Yes	Injectables	0	0	0	1	0	0	0
2020-07-10T10:04:28.107+03:00	2020-07-10T10:24:06.315+03:00		Yes	Nabso Zinab	2020-07-10	Mancho				Busase Elan	Rural	37	Illiterate	Yes	frequently	Muslim	Yes, currently married	18	No	Not employed	Farmer	land cultivation		Medium	High	50	Illiterate	Not employed	Yes		Yes	6	4	1	3	5	Two Years	Yes		No	Yes	Injectables	0	0	0	1	0	0	0
2020-07-10T10:25:29.045+03:00	2020-07-10T10:43:14.317+03:00		Yes	Nabso Zinab	2020-07-10	Mancho				Busase Elan	Rural	17	Primary(1-8)	No		Muslim	Yes, currently married	16	No	Not employed	Farmer	land cultivation		Medium	Medium	25	Primary(1-8)	Not employed	Yes		Yes	1	1	0	1	1	One year	No		No	Yes	Injectables	0	0	0	1	0	0	0
2020-07-10T10:43:53.328+03:00	2020-07-10T11:05:04.536+03:00		Yes	Nabso Zinab	2020-07-10	Mancho				Busase Elan	Rural	20	Illiterate	Yes	rarely	Muslim	Yes, currently married	16	No	Not employed	Farmer	land cultivation		Medium	Medium	25	Primary(1-8)	Not employed	Yes		Yes	1	1	1	0	2	One year	No		No	Yes	Injectables	0	0	0	1	0	0	0
2020-07-10T11:07:02.785+03:00	2020-07-13T15:08:39.620+03:00		Yes	Nabso Zinab	2020-07-10	Mancho				Busase Elan	Rural	25	Primary(1-8)	No		Muslim	Yes, currently married	20	No	Not employed	Farmer	land cultivation		Low	Medium	35	Primary(1-8)	Not employed	Yes		Yes	1	1	0	1	2	One year	No		No	Yes	Injectables Implants	0	0	0	1	1	0	0
2020-07-10T11:35:31.707+03:00	2020-07-10T11:55:08.197+03:00		Yes	Nabso Zinab	2020-07-10	Mancho				Busase Elan	Rural	23	Primary(1-8)	Yes	sometimes	Muslim	Yes, currently married	17	Yes	Not employed	Farmer	land cultivation		Medium	Medium	27	Primary(1-8)	Not employed	Yes		Yes	2	2	1	1	1	Four Years	No		No	Yes	Injectables Pill Implants	0	0	0	1	1	1	0
2020-07-10T12:57:54.988+03:00	2020-07-10T13:16:49.776+03:00		Yes	Nabso Zinab	2020-07-10	Dedo	Kata Kidada				Rural	28	Primary(1-8)	No		Muslim	Yes, currently married	25	Yes	Not employed	Farmer	small business		Medium	Medium	30	Lower Secondary(9-10)	Not employed	Yes		Yes	1	1	1	0	2	One year	No		Yes, currently pregnant	Yes	Injectables Pill Implants	0	0	0	1	1	1	0
2020-07-10T13:18:04.094+03:00	2020-07-10T13:44:41.354+03:00		Yes	Nabso Zinab	2020-07-10	Dedo	Kata Kidada				Rural	22	Primary(1-8)	Yes	sometimes	Muslim	Yes, currently married	20	Yes	Not employed	Farmer	land cultivation		Medium	Medium	60	Lower Secondary(9-10)	Not employed	Yes		Yes	2	2	1	1	1	Two Years	No		No	Yes	Injectables	0	0	0	1	0	0	0
2020-07-07T10:40:56.846+03:00	2020-07-10T11:17:50.250+03:00		Yes	Nasir Kalifa	2020-07-07	Dedo	Kata Kidada				Rural	22	Primary(1-8)	Yes	frequently	Muslim	Yes, currently married	17	No	Not employed	Trader/Own business	small business		Medium	Medium	35	Illiterate	Not employed	Yes		Yes	2	2	1	1	2	Three years	No		No	Yes	Implants Injectables IUD	0	0	1	1	1	0	0
2020-07-07T11:54:47.074+03:00	2020-07-07T12:10:43.669+03:00		Yes	Nasir Kalifa	2020-07-07	Dedo	Kata Kidada				Rural	28	Illiterate	No		Muslim	Yes, currently married	18	No	Not employed	Farmer	land cultivation		Low	Low	40	Primary(1-8)	Not employed	Yes		Yes	5	4	2	2	3	Two Years	No		No	Yes	Injectables IUD Implants	0	0	1	1	1	0	0
2020-07-07T12:11:53.440+03:00	2020-07-07T12:33:07.188+03:00		Yes	Nasir Kalifa	2020-07-07	Dedo	Kata Kidada				Rural	25	Primary(1-8)	Yes	frequently	Muslim	Yes, currently married	18	No	Not employed	No job at all	remittance		Medium	Medium	30	Primary(1-8)	Employed	No		Yes	1	1	0	1	1	One year	No		No	Yes	Injectables Implants Pill	0	0	0	1	1	1	0
2020-07-07T12:33:47.413+03:00	2020-07-07T12:51:37.224+03:00		Yes	Nasir Kalifa	2020-07-07	Dedo	Kata Kidada				Rural	28	Primary(1-8)	No		Muslim	Yes, currently married	17	Yes	Not employed	Trader/Own business	small business		Low	Low	32	Primary(1-8)	Not employed	Yes		Yes	2	2	0	2	2	Three years	No		No	Yes	Injectables Pill	0	0	0	1	0	1	0
2020-07-07T12:54:09.183+03:00	2020-07-07T13:09:04.482+03:00		Yes	Nasir Kalifa	2020-07-07	Dedo	Kata Kidada				Rural	35	Illiterate	Yes	frequently	Muslim	Yes, currently married	20	Yes	Not employed	Trader/Own business	small business		Medium	Medium	40	Primary(1-8)	Not employed	Yes		Yes	6	6	2	4	5	Three years	No		No	Yes	Pill Injectables IUD Implants	0	0	1	1	1	1	0
2020-07-07T13:28:26.950+03:00	2020-07-13T15:13:01.133+03:00		Yes	Nasir Kalifa	2020-07-07	Dedo	Kata Kidada				Rural	35	Illiterate	Yes	frequently	Muslim	Yes, currently married	17	No	Not employed	Farmer	land cultivation		Medium	Medium	40	Illiterate	Not employed	Yes		Yes	9	9	4	5	2	Three years	No		No	Yes	Implants Injectables IUD	0	0	1	1	1	0	0
2020-07-07T13:49:46.357+03:00	2020-07-07T16:26:03.288+03:00		Yes	Nasir Kalifa	2020-07-07	Dedo	Kata Kidada				Rural	28	Illiterate	Yes	frequently	Muslim	Yes, currently married	15	No	Not employed	Farmer	land cultivation		Medium	Medium	35	Illiterate	Not employed	Yes		Yes	6	6	4	2	1	Three years	Yes		No	Yes	Pill Injectables Implants IUD	0	0	1	1	1	1	0
2020-07-07T14:04:49.843+03:00	2020-07-07T14:23:13.095+03:00		Yes	Nasir Kalifa	2020-07-07	Dedo	Kata Kidada				Rural	30	Illiterate	Yes	frequently	Muslim	Yes, currently married	20	No	Not employed	Daily labourer	labour		Medium	Medium	40	Illiterate	Not employed	Yes		Yes	5	4	2	2	5	Two Years	No		Yes, currently pregnant	Yes	Implants Injectables Pill	0	0	0	1	1	1	0
2020-07-07T14:32:09.057+03:00	2020-07-13T15:18:37.082+03:00		Yes	Nasir Kalifa	2020-07-07	Dedo	Kata Kidada				Rural	35	Illiterate	Yes	frequently	Muslim	Yes, currently married	14	Yes	Not employed	Farmer	land cultivation		Medium	Medium	45	Illiterate	Not employed	Yes		Yes	6	5	2	3	6	More than four years	No		No	Yes	Injectables Implants	0	0	0	1	1	0	0
2020-07-07T14:57:23.902+03:00	2020-07-13T15:20:45.863+03:00		Yes	Nasir Kalifa	2020-07-07	Dedo	Kata Kidada				Rural	23	Upper Secondary/Preparatory (11-12)	Yes	frequently	Muslim	Yes, currently married	17	No	Not employed	Farmer	land cultivation		Medium	Medium	30	Primary(1-8)	Not employed	Yes		Yes	1	1	1	0	4	One year	No		No	Yes	IUD Injectables Implants	0	0	1	1	1	0	0
2020-07-07T15:14:37.593+03:00	2020-07-13T15:21:44.264+03:00		Yes	Nasir Kalifa	2020-07-07	Dedo	Kata Kidada				Rural	44	Illiterate	Yes	frequently	Muslim	Yes, currently married	17	Yes	Not employed	Farmer	land cultivation		Medium	Medium	50	Illiterate	Not employed	Yes		Yes	6	5	1	4	7	More than four years	No		No	Yes	Implants Injectables IUD Pill	0	0	1	1	1	1	0
2020-07-07T15:41:09.020+03:00	2020-07-07T16:26:39.447+03:00		Yes	Nasir Kalifa	2020-07-07	Dedo	Kata Kidada				Rural	18	Primary(1-8)	No		Muslim	Yes, currently married	17	No	Not employed	Farmer	land cultivation		Low	Low	26	Primary(1-8)	Not employed	Yes		Yes	1	1	1	0	0	One year	No		No	No
2020-07-07T15:52:23.502+03:00	2020-07-07T16:25:51.143+03:00		Yes	Nasir Kalifa	2020-07-07	Dedo	Kata Kidada				Rural	18	Primary(1-8)	Yes	frequently	Muslim	Yes, currently married	17	No	Not employed	Farmer	land cultivation		Medium	Medium	20	Primary(1-8)	Not employed	Yes		Yes	1	1	1	0	2	One year	No		Yes, currently pregnant	Yes	Injectables Implants Pill	0	0	0	1	1	1	0
2020-07-07T16:07:51.584+03:00	2020-07-07T16:25:20.148+03:00		Yes	Nasir Kalifa	2020-07-07	Dedo	Kata Kidada				Rural	25	Low Secondary(9-10)	Yes	frequently	Muslim	Yes, currently married	15	No	Not employed	Farmer	land cultivation		Medium	Medium	30	Primary(1-8)	Not employed	Yes		Yes	2	2	2	0	4	Three years	No		Yes, currently pregnant	Yes	Injectables Pill	0	0	0	1	0	1	0
2020-07-07T16:27:10.163+03:00	2020-07-07T16:37:35.069+03:00		Yes	Nasir Kalifa	2020-07-07	Dedo	Kata Kidada				Rural	30	Illiterate	Yes	frequently	Muslim	Yes, currently married	17	No	Not employed	Farmer	land cultivation		Medium	Medium	40	Primary(1-8)	Not employed	Yes		Yes	5	4	4	0	4	More than four years	Yes		No	Yes	Injectables Implants IUD	0	0	1	1	1	0	0
2020-07-07T16:44:38.717+03:00	2020-07-07T16:52:05.717+03:00		Yes	Nasir Kalifa	2020-07-07	Dedo	Kata Kidada				Rural	35	Illiterate	No		Muslim	Yes, currently married	17	Yes	Not employed	Daily labourer	labour		Low	Low	40	Illiterate	Not employed	Yes		Yes	4	4	2	2	2	Four Years	No		No	Yes	Injectables Implants Pill	0	0	0	1	1	1	0
2020-07-08T10:42:02.611+03:00	2020-07-10T21:35:35.026+03:00		Yes	Nasir Kalifa	2020-07-08	Dedo	Garima Guda				Rural	35	Illiterate	No		Muslim	Yes, currently married	17	No	Not employed	Farmer	land cultivation		Medium	Medium	60	Primary(1-8)	Not employed	Yes		Yes	8	5	1	4	8	Four Years	Yes		No	Yes	IUD Injectables Implants Pill	0	0	1	1	1	1	0
2020-07-08T11:02:53.331+03:00	2020-07-13T17:56:19.910+03:00		Yes	Nasir Kalifa	2020-07-08	Dedo	Garima Guda				Rural	33	Illiterate	No		Muslim	Yes, currently married	16	Yes	Not employed	Farmer	land cultivation		Medium	Medium	40	Primary(1-8)	Not employed	Yes		Yes	5	5	3	2	1	Three years	No		No	Yes	Injectables Pill Male Condom	0	0	0	1	0	1	1
2020-07-08T11:17:32.895+03:00	2020-07-08T11:33:12.607+03:00		Yes	Nasir Kalifa	2020-07-08	Dedo	Garima Guda				Rural	35	Illiterate	No		Muslim	Yes, currently married	19	No	Not employed	Farmer	land cultivation		Medium	Medium	35	Illiterate	Not employed	Yes		Yes	6	6	5	1	2	More than four years	No		No	Yes	Pill Injectables Implants IUD	0	0	1	1	1	1	0
2020-07-08T11:35:22.514+03:00	2020-07-08T11:47:51.821+03:00		Yes	Nasir Kalifa	2020-07-08	Dedo	Garima Guda				Rural	30	Primary(1-8)	Yes	frequently	Muslim	Yes, currently married	17	Yes	Not employed	Farmer	land cultivation		Medium	Medium	40	Primary(1-8)	Not employed	Yes		Yes	7	6	4	2	3	Three years	No		No	Yes	Injectables Implants IUD	0	0	1	1	1	0	0
2020-07-08T11:48:29.687+03:00	2020-07-08T11:58:54.660+03:00		Yes	Nasir Kalifa	2020-07-08	Dedo	Garima Guda				Rural	25	Primary(1-8)	No		Muslim	Yes, currently married	15	No	Not employed	Farmer	land cultivation		Medium	Medium	35	Primary(1-8)	Not employed	Yes		Yes	4	3	2	1	3	Three years	No		No	Yes	Injectables Implants IUD	0	0	1	1	1	0	0
2020-07-08T12:00:33.100+03:00	2020-07-08T12:12:29.740+03:00		Yes	Nasir Kalifa	2020-07-08	Dedo	Garima Guda				Rural	30	Low Secondary(9-10)	Yes	frequently	Muslim	Yes, currently married	18	Yes	Not employed	Farmer	land cultivation		Medium	Medium	35	Primary(1-8)	Not employed	Yes		Yes	3	3	1	2	2	Three years	No		No	Yes	Injectables Implants IUD Pill	0	0	1	1	1	1	0
2020-07-08T12:13:51.822+03:00	2020-07-08T12:24:45.385+03:00		Yes	Nasir Kalifa	2020-07-08	Dedo	Garima Guda				Rural	40	Primary(1-8)	No		Muslim	Yes, currently married	15	No	Not employed	Farmer	land cultivation		Medium	Medium	45	Primary(1-8)	Not employed	Yes		Yes	7	7	2	5	4	Three years	No		No	Yes	Injectables Implants Pill IUD	0	0	1	1	1	1	0
2020-07-08T12:25:06.560+03:00	2020-07-13T15:59:16.766+03:00		Yes	Nasir Kalifa	2020-07-08	Dedo	Garima Guda				Rural	35	Illiterate	No		Muslim	Yes, currently married	18	Yes	Not employed	Farmer	land cultivation		Low	Low	40	Illiterate	Not employed	Yes		Yes	6	6	3	3	1	Three years	No		No	Yes	Implants Pill Injectables IUD	0	0	1	1	1	1	0
2020-07-08T12:39:15.063+03:00	2020-07-08T12:51:10.272+03:00		Yes	Nasir Kalifa	2020-07-08	Dedo	Garima Guda				Rural	30	Illiterate	Yes	frequently	Muslim	Yes, currently married	18	Yes	Not employed	Farmer	land cultivation		Medium	Medium	45	Illiterate	Not employed	Yes		Yes	1	1	1	0	1	One year	No		No	No
2020-07-08T12:56:35.725+03:00	2020-07-08T13:11:05.755+03:00		Yes	Nasir Kalifa	2020-07-08	Dedo	Garima Guda				Rural	30	Illiterate	No		Muslim	Yes, currently married	20	Yes	Not employed	Farmer	land cultivation		Low	Low	40	Primary(1-8)	Not employed	Yes		Yes	3	3	1	2	1	Two Years	No		No	No
2020-07-08T13:19:10.139+03:00	2020-07-13T16:07:45.580+03:00		Yes	Nasir Kalifa	2020-07-08	Dedo	Garima Guda				Rural	35	Illiterate	No		Muslim	Yes, currently married	20	Yes	Not employed	Farmer	land cultivation		Medium	Medium	45	Illiterate	Not employed	Yes		Yes	4	4	2	2	2	Four Years	No		No	No
2020-07-08T13:31:19.868+03:00	2020-07-08T13:43:47.154+03:00		Yes	Nasir Kalifa	2020-07-08	Dedo	Garima Guda				Rural	30	Primary(1-8)	No		Muslim	Yes, currently married	20	Yes	Not employed	Farmer	land cultivation		Medium	Medium	40	Primary(1-8)	Not employed	Yes		Yes	5	4	0	4	1	Three years	No		No	Yes	IUD Injectables Implants	0	0	1	1	1	0	0
2020-07-08T13:47:13.225+03:00	2020-07-08T14:02:05.502+03:00		Yes	Nasir Kalifa	2020-07-08	Dedo	Garima Guda				Rural	34	Illiterate	No		Muslim	Yes, currently married	16	Yes	Not employed	Farmer	land cultivation		Low	Low	40	Illiterate	Not employed	Yes		Yes	5	5	2	3	3	Three years	No		No	Yes	Injectables Implants IUD	0	0	1	1	1	0	0
2020-07-08T14:56:46.126+03:00	2020-07-08T15:06:04.698+03:00		Yes	Nasir Kalifa	2020-07-08	Dedo	Garima Guda				Rural	30	Primary(1-8)	No		Muslim	Yes, currently married	20	Yes	Not employed	Farmer	land cultivation		Medium	Medium	36	Primary(1-8)	Not employed	Yes		Yes	4	3	2	1	1	Three years	No		No	Yes	Injectables Pill Implants	0	0	0	1	1	1	0
2020-07-08T15:08:29.156+03:00	2020-07-08T15:17:43.059+03:00		Yes	Nasir Kalifa	2020-07-08	Dedo	Garima Guda				Rural	35	Illiterate	No		Muslim	Yes, currently married	18	Yes	Not employed	Farmer	land cultivation		Medium	Medium	50	Illiterate	Not employed	Yes		Yes	8	6	2	4	3	Three years	No		No	Yes	Injectables Pill	0	0	0	1	0	1	0
2020-07-08T15:34:12.399+03:00	2020-07-08T15:43:52.065+03:00		Yes	Nasir Kalifa	2020-07-08	Dedo	Garima Guda				Rural	32	Illiterate	No		Muslim	Yes, currently married	15	Yes	Not employed	Farmer	land cultivation		Medium	Medium	40	Primary(1-8)	Not employed	Yes		Yes	8	7	4	3	2	Three years	No		No	Yes	Pill Injectables Implants	0	0	0	1	1	1	0
2020-07-08T15:50:30.577+03:00	2020-07-08T16:02:38.379+03:00		Yes	Nasir Kalifa	2020-07-08	Dedo	Garima Guda				Rural	33	Illiterate	No		Muslim	Yes, currently married	17	No	Not employed	Farmer	land cultivation		Low	Low	45	Illiterate	Not employed	Yes		Yes	6	6	2	4	2	Two Years	No		No	Yes	Injectables Implants	0	0	0	1	1	0	0
2020-07-08T16:05:38.084+03:00	2020-07-08T16:19:15.490+03:00		Yes	Nasir Kalifa	2020-07-08	Dedo	Garima Guda				Rural	32	Primary(1-8)	No		Muslim	Yes, currently married	17	No	Not employed	Farmer	land cultivation		Medium	Medium	37	Primary(1-8)	Not employed	Yes		Yes	2	2	1	1	4	More than four years	No		Yes, currently pregnant	Yes	Injectables Implants IUD	0	0	1	1	1	0	0
2020-07-08T16:26:59.883+03:00	2020-07-08T21:16:15.948+03:00		Yes	Nasir Kalifa	2020-07-08	Dedo	Garima Guda				Rural	35	Illiterate	Yes	frequently	Muslim	Yes, currently married	17	Yes	Not employed	Farmer	land cultivation		Medium	Medium	45	Illiterate	Not employed	Yes		Yes	9	7	4	3	1	Four Years	No		No	Yes	IUD Implants Injectables	0	0	1	1	1	0	0
2020-07-09T09:11:39.727+03:00	2020-07-09T11:49:48.740+03:00		Yes	Nasir Kalifa	2020-07-09	Mancho				Gariru Kadida	Rural	35	Illiterate	No		Muslim	Yes, currently married	16	Yes	Not employed	Farmer	land cultivation		Low	Low	46	Illiterate	Not employed	Yes		Yes	8	7	4	3	4	Two Years	No		No	Yes	Implants Pill Injectables	0	0	0	1	1	1	0
2020-07-09T11:50:13.855+03:00	2020-07-09T12:02:20.778+03:00		Yes	Nasir Kalifa	2020-07-09	Mancho				Gariru Kadida	Rural	40	Illiterate	No		Muslim	Yes, currently married	15	Yes	Not employed	Farmer	land cultivation		Medium	Medium	50	Primary(1-8)	Employed	Yes		Yes	7	4	1	3	5	Four Years	No		Yes, currently pregnant	Yes	Implants Injectables	0	0	0	1	1	0	0
2020-07-09T12:04:41.513+03:00	2020-07-09T12:13:10.638+03:00		Yes	Nasir Kalifa	2020-07-09	Mancho				Gariru Kadida	Rural	25	Primary(1-8)	Yes	frequently	Muslim	Yes, currently married	20	Yes	Not employed	Trader/Own business	small business		Medium	Medium	35	Illiterate	Not employed	Yes		Yes	2	1	1	1	1	Two Years	No		No	Yes	Injectables Implants	0	0	0	1	1	0	0
2020-07-09T12:20:03.701+03:00	2020-07-09T12:29:56.297+03:00		Yes	Nasir Kalifa	2020-07-09	Mancho				Gariru Kadida	Rural	18	Primary(1-8)	Yes	frequently	Muslim	Yes, currently married	15	No	Not employed	Farmer	land cultivation		Medium	Medium	30	Illiterate	Not employed	Yes		Yes	1	1	0	1	2	One year	No		No	Yes	Injectables Implants	0	0	0	1	1	0	0
2020-07-09T12:31:18.083+03:00	2020-07-09T12:41:02.998+03:00		Yes	Nasir Kalifa	2020-07-09	Mancho				Gariru Kadida	Rural	20	Primary(1-8)	No		Muslim	Yes, currently married	17	Yes	Not employed	Farmer	land cultivation		Medium	Medium	25	Illiterate	Not employed	Yes		Yes	2	1	0	1	2	One year	No		Yes, currently pregnant	Yes	Injectables Implants	0	0	0	1	1	0	0
2020-07-09T12:41:32.369+03:00	2020-07-13T17:19:02.758+03:00		Yes	Nasir Kalifa	2020-07-09	Mancho				Gariru Kadida	Rural	18	Primary(1-8)	No		Muslim	Yes, currently married	15	No	Not employed	Farmer	land cultivation		Medium	Medium	30	Illiterate	Not employed	Yes		Yes	1	1	1	0	2	One year	No		Yes, currently pregnant	Yes	Injectables Implants Pill	0	0	0	1	1	1	0
2020-07-09T12:58:20.098+03:00	2020-07-09T13:17:37.245+03:00		Yes	Nasir Kalifa	2020-07-09	Mancho				Gariru Kadida	Rural	18	Primary(1-8)	No		Muslim	Yes, currently married	16	Yes	Not employed	Farmer	land cultivation		Medium	Medium	28	Illiterate	Not employed	Yes		Yes	1	1	0	1	3	One year	No		No	Yes	Injectables Implants	0	0	0	1	1	0	0
2020-07-09T13:19:09.701+03:00	2020-07-09T13:27:06.571+03:00		Yes	Nasir Kalifa	2020-07-09	Mancho				Gariru Kadida	Rural	28	Illiterate	No		Muslim	Yes, currently married	17	No	Not employed	Farmer	land cultivation		Medium	Medium	35	Illiterate	Not employed	Yes		Yes	3	3	1	2	1	Three years	No		No	Yes	Injectables Implants Pill	0	0	0	1	1	1	0
2020-07-09T13:36:18.648+03:00	2020-07-09T13:46:10.522+03:00		Yes	Nasir Kalifa	2020-07-09	Mancho				Gariru Kadida	Rural	30	Illiterate	Yes	sometimes	Muslim	Yes, currently married	18	Yes	Not employed	Farmer	land cultivation		Medium	Medium	40	Illiterate	Not employed	Yes		Yes	7	5	4	1	1	More than four years	No		No	Yes	Injectables Implants	0	0	0	1	1	0	0
2020-07-09T13:46:48.510+03:00	2020-07-13T17:08:52.347+03:00		Yes	Nasir Kalifa	2020-07-09	Mancho				Gariru Kadida	Rural	25	Illiterate	Yes	frequently	Muslim	Yes, currently married	17	Yes	Not employed	Farmer	land cultivation		Medium	Medium	45	Illiterate	Not employed	Yes		Yes	1	1	3	0	2	One year	Yes		No	No
2020-07-09T13:56:02.559+03:00	2020-07-09T14:08:14.977+03:00		Yes	Nasir Kalifa	2020-07-09	Mancho				Gariru Kadida	Rural	30	Illiterate	Yes	sometimes	Muslim	Yes, currently married	18	Yes	Not employed	Trader/Own business	small business		Medium	Medium	50	Illiterate	Not employed	Yes		Yes	6	6	3	3	3	Two Years	Yes		No	Yes	Injectables Implants IUD	0	0	1	1	1	0	0
2020-07-09T14:10:10.509+03:00	2020-07-09T14:25:14.695+03:00		Yes	Nasir Kalifa	2020-07-09	Mancho				Gariru Kadida	Rural	23	Primary(1-8)	No		Muslim	Yes, currently married	16	Yes	Not employed	Trader/Own business	small business		Medium	Medium	35	Primary(1-8)	Not employed	Yes		Yes	3	3	2	1	1	Two Years	No		No	Yes	Implants Injectables	0	0	0	1	1	0	0
2020-07-09T14:26:13.038+03:00	2020-07-09T14:37:14.213+03:00		Yes	Nasir Kalifa	2020-07-09	Mancho				Gariru Kadida	Rural	25	Low Secondary(9-10)	No		Muslim	Yes, currently married	18	Yes	Not employed	Trader/Own business	small business		Medium	Medium	30	Lower Secondary(9-10)	Not employed	Yes		Yes	2	2	2	0	1	More than four years	No		No	Yes	Injectables Implants	0	0	0	1	1	0	0
2020-07-09T14:37:40.022+03:00	2020-07-13T16:58:09.103+03:00		Yes	Nasir Kalifa	2020-07-09	Mancho				Gariru Kadida	Rural	30	Illiterate	No		Muslim	Yes, currently married	17	No	Not employed	Farmer	land cultivation		Low	Low	66	Illiterate	Not employed	No		Yes	3	3	2	1	4	Three years	No		No	Yes	Implants Injectables	0	0	0	1	1	0	0
2020-07-09T14:48:45.947+03:00	2020-07-09T15:00:53.639+03:00		Yes	Nasir Kalifa	2020-07-09	Mancho				Gariru Kadida	Rural	20	Illiterate	Yes	frequently	Muslim	Yes, currently married	17	No	Not employed	Farmer	land cultivation		Medium	Medium	35	Primary(1-8)	Not employed	Yes		Yes	1	1	1	0	1	One year	No		No	Yes	Injectables Implants Pill	0	0	0	1	1	1	0
2020-07-09T15:02:24.570+03:00	2020-07-09T15:14:44.496+03:00		Yes	Nasir Kalifa	2020-07-09	Mancho				Gariru Kadida	Rural	20	Primary(1-8)	No		Muslim	Yes, currently married	17	No	Not employed	Trader/Own business	small business		Medium	Medium	35	Illiterate	Not employed	Yes		Yes	1	1	1	0	1	One year	No		Yes, currently pregnant	Yes	IUD Injectables Implants	0	0	1	1	1	0	0
2020-07-09T15:15:17.348+03:00	2020-07-09T15:24:49.728+03:00		Yes	Nasir Kalifa	2020-07-09	Mancho				Gariru Kadida	Rural	24	Primary(1-8)	No		Muslim	Yes, currently married	18	No	Not employed	Trader/Own business	land cultivation		Medium	Medium	31	Primary(1-8)	Not employed	Yes		Yes	3	3	1	2	1	Two Years	No		No	Yes	Implants Injectables	0	0	0	1	1	0	0
2020-07-09T15:25:42.102+03:00	2020-07-09T15:36:43.548+03:00		Yes	Nasir Kalifa	2020-07-09	Mancho				Gariru Kadida	Rural	20	Primary(1-8)	No		Muslim	Yes, currently married	18	Yes	Not employed	Farmer	land cultivation		Medium	Medium	28	Illiterate	Not employed	Yes		Yes	1	1	0	1	2	One year	No		No	Yes	Implants Injectables	0	0	0	1	1	0	0
2020-07-09T15:41:55.717+03:00	2020-07-09T15:50:44.922+03:00		Yes	Nasir Kalifa	2020-07-09	Mancho				Gariru Kadida	Rural	23	Illiterate	Yes	frequently	Muslim	Yes, currently married	16	No	Not employed	Farmer	land cultivation		Medium	Medium	34	Primary(1-8)	Not employed	Yes		Yes	3	3	0	3	2	Two Years	No		Yes, currently pregnant	Yes	IUD Injectables Implants Pill	0	0	1	1	1	1	0
2020-07-09T15:50:50.234+03:00	2020-07-09T16:01:42.788+03:00		Yes	Nasir Kalifa	2020-07-09	Mancho				Gariru Kadida	Rural	24	Illiterate	No		Muslim	Yes, currently married	18	No	Not employed	Farmer	land cultivation		Medium	Medium	37	Primary(1-8)	Not employed	Yes		Yes	2	2	1	1	1	Four Years	No		No	Yes	Injectables Implants	0	0	0	1	1	0	0
2020-07-09T16:01:51.929+03:00	2020-07-09T16:09:33.278+03:00		Yes	Nasir Kalifa	2020-07-09	Mancho				Gariru Kadida	Rural	30	Primary(1-8)	Yes	frequently	Muslim	Yes, currently married	18	No	Not employed	Farmer	land cultivation		Medium	Medium	42	Illiterate	Not employed	Yes		Yes	5	5	2	3	1	More than four years	No		No	Yes	Injectables Implants IUD	0	0	1	1	1	0	0
2020-07-10T08:55:05.300+03:00	2020-07-10T11:22:42.379+03:00		Yes	Nasir Kalifa	2020-07-10	Mancho				Busase Elan	Rural	26	Illiterate	Yes	frequently	Muslim	Yes, currently married	19	Yes	Not employed	Farmer	land cultivation		Medium	Medium	40	Illiterate	Not employed	Yes		Yes	3	3	1	2	1	Two Years	Yes		Yes, currently pregnant	Yes	Injectables Implants	0	0	0	1	1	0	0
2020-07-10T09:05:00.503+03:00	2020-07-10T09:15:21.824+03:00		Yes	Nasir Kalifa	2020-07-10	Mancho				Busase Elan	Rural	30	Illiterate	Yes	frequently	Muslim	Yes, currently married	20	No	Not employed	Farmer	land cultivation		Medium	Medium	45	Illiterate	Not employed	Yes		Yes	10	8	6	2	2	Two Years	Yes		No	Yes	Injectables Implants IUD Pill	0	0	1	1	1	1	0
2020-07-10T09:16:10.964+03:00	2020-07-10T09:33:06.050+03:00		Yes	Nasir Kalifa	2020-07-10	Mancho				Busase Elan	Rural	30	Low Secondary(9-10)	Yes	frequently	Muslim	Yes, currently married	18	No	Not employed	Trader/Own business	small business		Medium	Medium	32	Lower Secondary(9-10)	Not employed	Yes		Yes	4	4	2	2	1	Two Years	No		No	Yes	Injectables Implants Pill	0	0	0	1	1	1	0
2020-07-10T09:33:48.687+03:00	2020-07-10T09:51:23.137+03:00		Yes	Nasir Kalifa	2020-07-10	Mancho				Busase Elan	Rural	28	Primary(1-8)	No		Muslim	Yes, currently married	20	No	Not employed	Farmer	land cultivation		Medium	Medium	35	Primary(1-8)	Not employed	Yes		Yes	3	3	3	0	1	Three years	No		No	Yes	Injectables Implants Pill	0	0	0	1	1	1	0
2020-07-10T09:52:11.575+03:00	2020-07-10T10:03:22.926+03:00		Yes	Nasir Kalifa	2020-07-10	Mancho				Busase Elan	Rural	30	Illiterate	No		Muslim	Yes, currently married	18	Yes	Not employed	Farmer	land cultivation		Low	Low	40	Illiterate	Not employed	Yes		Yes	5	3	0	3	5	Two Years	No		No	No
2020-07-10T10:03:34.666+03:00	2020-07-12T18:43:28.006+03:00		Yes	Nasir Kalifa	2020-07-10	Mancho				Busase Elan	Rural	40	Illiterate	No		Muslim	Yes, currently married	18	Yes	Not employed	Farmer	land cultivation		Medium	Medium	45	Primary(1-8)	Not employed	Yes		Yes	9	9	5	4	3	Two Years	No		Yes, currently pregnant	No
2020-07-10T10:30:13.222+03:00	2020-07-12T18:41:07.703+03:00		Yes	Nasir Kalifa	2020-07-10	Mancho				Busase Elan	Rural	28	Illiterate	Yes	frequently	Muslim	Yes, currently married	18	Yes	Not employed	Farmer	land cultivation		Medium	Medium	40	Primary(1-8)	Not employed	Yes		Yes	6	6	3	3	1	Two Years	No		No	Yes	Injectables IUD Implants Pill	0	0	1	1	1	1	0
2020-07-10T10:54:38.332+03:00	2020-07-10T11:06:01.186+03:00		Yes	Nasir Kalifa	2020-07-10	Mancho				Busase Elan	Rural	20	Primary(1-8)	Yes	frequently	Muslim	Yes, currently married	17	Yes	Not employed	Trader/Own business	land cultivation		Medium	Medium	25	Upper Secondary(11-12)	Not employed	Yes		Yes	1	1	1	0	2	One year	No		Yes, currently pregnant	Yes	Injectables Implants	0	0	0	1	1	0	0
2020-07-10T12:02:47.672+03:00	2020-07-10T12:10:36.338+03:00		Yes	Nasir Kalifa	2020-07-10	Dedo	Kata Kidada				Rural	22	Primary(1-8)	Yes	sometimes	Muslim	Yes, currently married	17	No	Not employed	Farmer	land cultivation		Medium	Medium	35	Lower Secondary(9-10)	Not employed	Yes		Yes	2	2	0	2	3	Two Years	No		Yes, currently pregnant	Yes	Injectables Implants Pill	0	0	0	1	1	1	0
2020-07-10T12:10:54.797+03:00	2020-07-10T12:25:05.576+03:00		Yes	Nasir Kalifa	2020-07-10	Dedo	Kata Kidada				Rural	28	Low Secondary(9-10)	Yes	frequently	Muslim	Yes, currently married	20	No	Not employed	No job at all	husbandry		Medium	Medium	35	Higher	Employed	Yes		Yes	2	2	1	1	1	More than four years	No		No	Yes	Injectables Implants IUD Pill	0	0	1	1	1	1	0
2020-07-07T03:00:43.564+02:00	2020-07-13T13:27:05.839+02:00		Yes	Lamesa Banti	2020-07-07	Seka Chekorsa		Gura Ula Uke			Rural	22	Illiterate	Yes	sometimes	Muslim	Yes, currently married	17	No	Not employed	Daily labourer	labour		Low	Low	35	Primary(1-8)	Not employed	No		Yes	1	1	1	0	4	Four Years	No		No	Yes	Implants	0	0	0	0	1	0	0
2020-07-07T04:11:02.290+02:00	2020-07-13T13:27:53.599+02:00		Yes	Lamesa Banti	2020-07-07	Seka Chekorsa		Gura Ula Uke			Rural	22	Primary(1-8)	Yes	sometimes	Muslim	Yes, currently married	17	No	Not employed	Trader/Own business	small business		Medium	Medium	29	Primary(1-8)	Not employed	No		Yes	1	1	0	1	3	Three years	No		No	Yes	IUD Pill	0	0	1	0	0	1	0
2020-07-07T04:25:31.976+02:00	2020-07-13T13:28:03.643+02:00		Yes	Lamesa Banti	2020-07-07	Seka Chekorsa		Gura Ula Uke			Rural	22	Illiterate	Yes	sometimes	Muslim	Yes, living with a partner	17	No	Not employed	Trader/Own business	small business		Medium	Medium	29	Primary(1-8)	Not employed	No		Yes	1	1	1	0	0	Two Years	No		No	Yes	Implants	0	0	0	0	1	0	0
2020-07-07T04:35:37.519+02:00	2020-07-13T13:28:17.478+02:00		Yes	Lamesa Banti	2020-07-07	Seka Chekorsa		Gura Ula Uke			Rural	25	Illiterate	Yes	sometimes	Muslim	Yes, currently married	18	No	Not employed	No job at all	husbandry		Low	Low	29	Illiterate	Not employed	No		Yes	1	1	1	0	4	Four Years	No		No	Yes	Implants	0	0	0	0	1	0	0
2020-07-07T04:44:56.149+02:00	2020-07-13T13:28:32.441+02:00		Yes	Lamesa Banti	2020-07-07	Seka Chekorsa		Gura Ula Uke			Rural	18	Primary(1-8)	Yes	frequently	Muslim	Yes, living with a partner	18	No	Not employed	No job at all	husbandry		Low	Low	32	Primary(1-8)	Employed	No		Yes	1	1	1	0	3	Three years	No		No	Yes	Implants	0	0	0	0	1	0	0
2020-07-07T04:52:31.078+02:00	2020-07-13T13:28:43.260+02:00		Yes	Lamesa Banti	2020-07-07	Seka Chekorsa		Gura Ula Uke			Rural	37	Illiterate	No		Muslim	Yes, living with a partner	16	Yes	Not employed	Trader/Own business	small business		Low	Low	50	Primary(1-8)	Not employed	Yes		Yes	4	4	3	1	16	Three years	Yes		No	Yes	I don't know	0	0	0	0	0	0	0
2020-07-07T05:12:53.853+02:00	2020-07-13T13:28:55.811+02:00		Yes	Lamesa Banti	2020-07-07	Seka Chekorsa		Gura Ula Uke			Rural	28	Low Secondary(9-10)	Yes	frequently	Muslim	Yes, living with a partner	18	Yes	Employed	Trader/Own business	small business		Medium	Medium	35	Technical/Vocational	Employed	Yes		Yes	2	2	1	1	6	Two Years	No		No	Yes	Injectables	0	0	0	1	0	0	0
2020-07-07T05:48:48.096+02:00	2020-07-13T13:29:06.480+02:00		Yes	Lamesa Banti	2020-07-07	Seka Chekorsa		Gura Ula Uke			Rural	25	Low Secondary(9-10)	Yes	frequently	Muslim	Yes, living with a partner	18	Yes	Not employed	Employed and salaried	husbandry		Medium	Medium	33	Technical/Vocational	Employed	Yes		Yes	3	3	2	1	8	Two Years	No		No	Yes	Injectables	0	0	0	1	0	0	0
2020-07-07T06:14:44.832+02:00	2020-07-13T13:29:17.014+02:00		Yes	Lamesa Banti	2020-07-07	Seka Chekorsa		Gura Ula Uke			Rural	27	Low Secondary(9-10)	Yes	frequently	Muslim	Yes, living with a partner	16	Yes	Not employed	Farmer	land cultivation		Low	Low	40	Primary(1-8)	Not employed	Yes		Yes	4	4	3	1	12	Three years	No		No	Yes	Injectables	0	0	0	1	0	0	0
2020-07-07T06:43:04.112+02:00	2020-07-13T13:29:28.425+02:00		Yes	Lamesa Banti	2020-07-07	Seka Chekorsa		Gura Ula Uke			Rural	22	Primary(1-8)	Yes	sometimes	Muslim	Yes, living with a partner	15	No	Not employed	Trader/Own business	small business		Medium	Medium	32	Lower Secondary(9-10)	Not employed	Yes		Yes	2	2	2	0	7	Three years	No		No	Yes	Injectables	0	0	0	1	0	0	0
2020-07-07T07:08:10.247+02:00	2020-07-13T13:29:48.900+02:00		Yes	Lamesa Banti	2020-07-07	Seka Chekorsa		Gura Ula Uke			Rural	27	Primary(1-8)	Yes	frequently	Muslim	Yes, living with a partner	17	Yes	Not employed	Trader/Own business	husbandry		High	High	34	Lower Secondary(9-10)	Not employed	Yes		Yes	4	4	3	1	14	Three years	No		No	Yes	Injectables	0	0	0	1	0	0	0
2020-07-07T07:32:50.042+02:00	2020-07-13T13:30:01.755+02:00		Yes	Lamesa Banti	2020-07-07	Seka Chekorsa		Gura Ula Uke			Rural	22	Primary(1-8)	No		Muslim	Yes, living with a partner	21	No	Not employed	No job at all	husbandry		Low	Low	25	Lower Secondary(9-10)	Not employed	Yes		Yes	1	1	0	1	1	One year	No		No	Yes	Injectables	0	0	0	1	0	0	0
2020-07-07T07:59:11.813+02:00	2020-07-13T13:30:19.835+02:00		Yes	Lamesa Banti	2020-07-07	Seka Chekorsa		Gura Ula Uke			Rural	42	Primary(1-8)	No		Muslim	Yes, living with a partner	20	Yes	Not employed	Farmer	land cultivation		Medium	Medium	57	Primary(1-8)	Not employed	Yes		Yes	9	7	1	6	33	Two Years	No		No	No
2020-07-07T08:44:09.747+02:00	2020-07-13T14:05:55.279+02:00		Yes	Lamesa Banti	2020-07-07	Seka Chekorsa		Gura Ula Uke			Rural	28	Low Secondary(9-10)	Yes	sometimes	Muslim	Yes, living with a partner	21	No	Not employed	Farmer	land cultivation		Medium	Medium	35	Primary(1-8)	Not employed	No		Yes	3	3	2	1	2	Two Years	No		No	Yes	IUD Injectables Implants Pill	0	0	1	1	1	1	0
2020-07-08T01:51:19.826+02:00	2020-07-13T14:19:43.609+02:00		Yes	Lamesa Banti	2020-07-08	Seka Chekorsa		Gura Ula Uke			Rural	26	Primary(1-8)	Yes	frequently	Muslim	Yes, living with a partner	16	No	Not employed	Trader/Own business	small business		Medium	Medium	36	Lower Secondary(9-10)	Not employed	Yes		Yes	3	3	2	1	10	Three years	Yes		No	Yes	Implants	0	0	0	0	1	0	0
2020-07-08T03:31:50.757+02:00	2020-07-13T14:13:19.090+02:00		Yes	Lamesa Banti	2020-07-08	Seka Chekorsa		Gura Ula Uke			Rural	19	Primary(1-8)	Yes	frequently	Muslim	Yes, living with a partner	17	No	Not employed	No job at all	husbandry		Medium	Medium	24	Lower Secondary(9-10)	Not employed	Yes		Yes	1	1	1	0	2	Three years	Yes		No	Yes	Implants	0	0	0	0	1	0	0
2020-07-08T03:45:39.949+02:00	2020-07-13T14:06:45.872+02:00		Yes	Lamesa Banti	2020-07-08	Seka Chekorsa		Gura Ula Uke			Rural	23	Primary(1-8)	Yes	frequently	Muslim	Yes, living with a partner	18	No	Not employed	No job at all	small business		Medium	Medium	28	Primary(1-8)	Not employed	Yes		Yes	1	1	1	0	3	Three years	No		Yes, currently pregnant	Yes	Implants	0	0	0	0	1	0	0
2020-07-08T03:59:02.267+02:00	2020-07-13T14:06:09.337+02:00		Yes	Lamesa Banti	2020-07-08	Seka Chekorsa		Gura Ula Uke			Rural	19	Primary(1-8)	No		Muslim	Yes, living with a partner	14	No	Not employed	Trader/Own business	small business		Medium	Medium	30	Illiterate	Not employed	Yes		Yes	3	3	1	2	5	One year	No		No	Yes	Injectables	0	0	0	1	0	0	0
2020-07-08T04:11:59.161+02:00	2020-07-13T14:06:20.425+02:00		Yes	Lamesa Banti	2020-07-08	Seka Chekorsa		Gura Ula Uke			Rural	17	Primary(1-8)	No		Muslim	Yes, living with a partner	15	No	Not employed	Trader/Own business	small business		Medium	Medium	30	Illiterate	Not employed	No		Yes	1	1	0	1	2	Three years	Yes		No	Yes	Implants	0	0	0	0	1	0	0
2020-07-08T04:29:01.782+02:00	2020-07-13T14:08:21.045+02:00		Yes	Lamesa Banti	2020-07-08	Seka Chekorsa		Gura Ula Uke			Rural	38	Primary(1-8)	No		Muslim	Yes, living with a partner	15	No	Not employed	No job at all	small business		Low	Low	40	Primary(1-8)	Not employed	Yes		Yes	6	6	2	4	25	Three years	No		No	No
2020-07-08T04:40:55.051+02:00	2020-07-13T14:06:34.973+02:00		Yes	Lamesa Banti	2020-07-08	Seka Chekorsa		Gura Ula Uke			Rural	20	Primary(1-8)	Yes	sometimes	Muslim	Yes, living with a partner	18	Yes	Not employed	No job at all	small business		Medium	Medium	33	Upper Secondary(11-12)	Not employed	Yes		Yes	1	1	0	1	2	Three years	No		No	Yes	Injectables	0	0	0	1	0	0	0
2020-07-08T04:56:45.322+02:00	2020-07-13T14:06:57.043+02:00		Yes	Lamesa Banti	2020-07-08	Seka Chekorsa		Gura Ula Uke			Rural	22	Low Secondary(9-10)	No		Muslim	Yes, living with a partner	18	No	Not employed	Trader/Own business	small business		Low	Low	32	Primary(1-8)	Not employed	Yes		Yes	1	1	0	1	3	Four Years	No		Yes, currently pregnant	Yes	Implants	0	0	0	0	1	0	0
2020-07-08T05:07:46.239+02:00	2020-07-13T14:07:29.983+02:00		Yes	Lamesa Banti	2020-07-08	Seka Chekorsa		Gura Ula Uke			Rural	28	Low Secondary(9-10)	Yes	frequently	Muslim	Yes, living with a partner	18	Yes	Not employed	Trader/Own business	small business		Medium	Medium	32	Lower Secondary(9-10)	Not employed	Yes		Yes	3	3	1	2	9	Three years	No		Yes, currently pregnant	Yes	Injectables	0	0	0	1	0	0	0
2020-07-08T05:25:22.594+02:00	2020-07-13T14:07:07.765+02:00		Yes	Lamesa Banti	2020-07-08	Seka Chekorsa		Gura Ula Uke			Rural	35	Illiterate	Yes	sometimes	Muslim	Yes, living with a partner	16	No	Not employed	Trader/Own business	small business		Medium	Medium	53	Primary(1-8)	Not employed	Yes		Yes	6	6	2	4	29	Three years	No		No	Yes	Injectables	0	0	0	1	0	0	0
2020-07-08T05:42:10.675+02:00	2020-07-13T14:07:19.655+02:00		Yes	Lamesa Banti	2020-07-08	Seka Chekorsa		Gura Ula Uke			Rural	38	Primary(1-8)	Yes	sometimes	Muslim	Yes, living with a partner	19	Yes	Not employed	Trader/Own business	small business		Medium	Medium	46	Primary(1-8)	Not employed	Yes		Yes	6	6	3	3	23	Three years	No		No	Yes	Implants	0	0	0	0	1	0	0
2020-07-08T05:56:19.885+02:00	2020-07-13T14:07:55.510+02:00		Yes	Lamesa Banti	2020-07-08	Seka Chekorsa		Gura Ula Uke			Urban	28	Low Secondary(9-10)	Yes	frequently	Muslim	Yes, living with a partner	20	Yes	Not employed	No job at all	small business		Medium	Medium	32	Lower Secondary(9-10)	Not employed	Yes		Yes	2	2	1	1	6	Three years	No		No	Yes	Injectables	0	0	0	1	0	0	0
2020-07-08T06:21:58.860+02:00	2020-07-13T14:08:37.626+02:00		Yes	Lamesa Banti	2020-07-08	Seka Chekorsa		Gura Ula Uke			Urban	29	Primary(1-8)	Yes	frequently	Muslim	Yes, living with a partner	18	Yes	Not employed	No job at all	husbandry		Medium	Medium	35	Primary(1-8)	Not employed	Yes		Yes	4	4	2	2	10	Two Years	No		No	Yes	Implants Injectables	0	0	0	1	1	0	0
2020-07-08T06:43:06.052+02:00	2020-07-13T14:09:20.813+02:00		Yes	Lamesa Banti	2020-07-08	Seka Chekorsa		Gura Ula Uke			Urban	38	Primary(1-8)	No		Muslim	Yes, living with a partner	18	Yes	Not employed	Daily labourer	labour		Low	Low	46	Primary(1-8)	Not employed	Yes		Yes	2	2	1	1	25	More than four years	No		No	No
2020-07-08T06:56:50.782+02:00	2020-07-13T14:08:52.059+02:00		Yes	Lamesa Banti	2020-07-08	Seka Chekorsa		Gura Ula Uke			Urban	20	Primary(1-8)	Yes	frequently	Muslim	Yes, living with a partner	17	No	Not employed	No job at all	husbandry		Medium	Medium	32	Higher	Employed	Yes		Yes	1	1	1	0	3	Four Years	No		No	Yes	Pill	0	0	0	0	0	1	0
2020-07-08T07:13:23.830+02:00	2020-07-13T14:10:12.433+02:00		Yes	Lamesa Banti	2020-07-08	Seka Chekorsa		Gura Ula Uke			Urban	28	Low Secondary(9-10)	Yes	frequently	Muslim	Yes, living with a partner	25	Yes	Not employed	No job at all	husbandry		Low	Low	30	Primary(1-8)	Not employed	Yes		Yes	1	1	1	0	2	Two Years	No		No	Yes	Injectables Pill	0	0	0	1	0	1	0
2020-07-08T07:30:05.646+02:00	2020-07-13T14:09:08.172+02:00		Yes	Lamesa Banti	2020-07-08	Seka Chekorsa		Gura Ula Uke			Urban	25	Primary(1-8)	Yes	sometimes	Muslim	Yes, living with a partner	26	Yes	Not employed	No job at all	small business		Low	Low	32	Primary(1-8)	Not employed	Yes		Yes	1	1	1	0	1	Three years	No		No	Yes	Injectables	0	0	0	1	0	0	0
2020-07-08T07:41:54.572+02:00	2020-07-13T14:09:32.934+02:00		Yes	Lamesa Banti	2020-07-08	Seka Chekorsa		Gura Ula Uke			Urban	28	Low Secondary(9-10)	Yes	sometimes	Muslim	Yes, living with a partner	16	Yes	Not employed	Farmer	land cultivation		Medium	Medium	46	Primary(1-8)	Not employed	Yes		Yes	5	5	5	0	16	Three years	No		No	Yes	Injectables	0	0	0	1	0	0	0
2020-07-08T07:51:21.157+02:00	2020-07-13T14:09:45.732+02:00		Yes	Lamesa Banti	2020-07-08	Seka Chekorsa		Gura Ula Uke			Rural	30	Upper Secondary/Preparatory (11-12)	Yes	frequently	Muslim	Yes, living with a partner	1	No	Not employed	No job at all	husbandry		Medium	Medium	35	Technical/Vocational	Employed	Yes		Yes	1	1	1	0	5	Four Years	No		Yes, currently pregnant	Yes	Injectables	0	0	0	1	0	0	0
2020-07-08T08:06:26.102+02:00	2020-07-13T14:10:00.270+02:00		Yes	Lamesa Banti	2020-07-08	Seka Chekorsa		Gura Ula Uke			Rural	28	Primary(1-8)	Yes	sometimes	Christian Orthodox	Yes, living with a partner	18	No	Not employed	No job at all	small business		Low	Low	42	Primary(1-8)	Not employed	Yes		Yes	2	2	0	2	10	Two Years	Yes		No	Yes	Injectables	0	0	0	1	0	0	0
2020-07-09T02:56:48.632+02:00	2020-07-13T14:10:43.357+02:00		Yes	Lamesa Banti	2020-07-09	Seka Chekorsa		Shashemane			Rural	23	Primary(1-8)	No		Muslim	Yes, living with a partner	18	No	Not employed	Farmer	land cultivation		Low	Low	32	Primary(1-8)	Not employed	Yes		Yes	2	2	1	1	4	Two Years	No		No	Yes	Injectables	0	0	0	1	0	0	0
2020-07-09T03:23:02.127+02:00	2020-07-13T14:10:22.645+02:00		Yes	Lamesa Banti	2020-07-09	Seka Chekorsa		Shashemane			Rural	26	Primary(1-8)	Yes	sometimes	Muslim	Yes, living with a partner	18	No	Not employed	Farmer	land cultivation		Medium	Medium	35	Primary(1-8)	Not employed	Yes		Yes	3	3	2	1	8	Two Years	No		No	Yes	Injectables	0	0	0	1	0	0	0
2020-07-09T03:33:02.195+02:00	2020-07-13T14:10:33.400+02:00		Yes	Lamesa Banti	2020-07-09	Seka Chekorsa		Shashemane			Rural	35	Illiterate	No		Muslim	Yes, living with a partner	25	No	Not employed	Farmer	land cultivation		Low	Low	40	Primary(1-8)	Not employed	Yes		Yes	9	9	4	5	27	Three years	No		No	Yes	Implants	0	0	0	0	1	0	0
2020-07-09T03:42:30.297+02:00	2020-07-13T14:11:41.323+02:00		Yes	Lamesa Banti	2020-07-09	Seka Chekorsa		Shashemane			Rural	31	Illiterate	No		Muslim	Yes, living with a partner	25	No	Not employed	Farmer	land cultivation		Medium	Medium	38	Primary(1-8)	Not employed	Yes		Yes	3	3	2	1	6	One year	No		No	Yes	I don't know	0	0	0	0	0	0	0
2020-07-09T03:56:19.841+02:00	2020-07-13T14:10:53.451+02:00		Yes	Lamesa Banti	2020-07-09	Seka Chekorsa		Shashemane			Rural	25	Low Secondary(9-10)	No		Muslim	Yes, living with a partner	17	No	Not employed	Farmer	land cultivation		Medium	Medium	30	Primary(1-8)	Not employed	Yes		Yes	2	2	2	0	12	More than four years	No		No	Yes	Implants	0	0	0	0	1	0	0
2020-07-09T04:06:16.819+02:00	2020-07-13T14:11:04.477+02:00		Yes	Lamesa Banti	2020-07-09	Seka Chekorsa		Shashemane			Rural	24	Illiterate	Yes	sometimes	Muslim	Yes, living with a partner	15	No	Not employed	Trader/Own business	small business		Medium	Medium	35	Primary(1-8)	Not employed	Yes		Yes	3	3	0	3	8	Three years	No		No	Yes	Implants	0	0	0	0	1	0	0
2020-07-09T04:20:42.863+02:00	2020-07-13T14:11:16.642+02:00		Yes	Lamesa Banti	2020-07-09	Seka Chekorsa		Shashemane			Rural	35	Illiterate	No		Muslim	Yes, living with a partner	18	Yes	Not employed	Farmer	land cultivation		Medium	Medium	48	Primary(1-8)	Not employed	Yes		Yes	5	5	2	3	25	Four Years	No		No	Yes	Injectables	0	0	0	1	0	0	0
2020-07-09T04:35:31.181+02:00	2020-07-13T14:11:29.824+02:00		Yes	Lamesa Banti	2020-07-09	Seka Chekorsa		Shashemane			Rural	42	Illiterate	No		Muslim	Yes, living with a partner	22	No	Not employed	Farmer	land cultivation		Medium	Medium	48	Primary(1-8)	Not employed	Yes		Yes	6	5	4	1	22	Four Years	No		No	Yes	Implants	0	0	0	0	1	0	0
2020-07-09T04:48:36.001+02:00	2020-07-13T14:12:18.305+02:00		Yes	Lamesa Banti	2020-07-09	Seka Chekorsa		Shashemane			Rural	42	Illiterate	No		Muslim	Yes, living with a partner	15	No	Not employed	Farmer	land cultivation		Medium	Medium	49	Primary(1-8)	Not employed	No		No							No		No	No
2020-07-09T05:10:53.552+02:00	2020-07-13T14:12:03.975+02:00		Yes	Lamesa Banti	2020-07-09	Seka Chekorsa		Shashemane			Rural	38	Illiterate	No		Muslim	Yes, living with a partner	20	No	Not employed	Farmer	land cultivation		Medium	Medium	42	Primary(1-8)	Not employed	No		Yes	4	1	1	0	22	More than four years	No		No	Yes	Pill Implants	0	0	0	0	1	1	0
2020-07-09T05:27:49.370+02:00	2020-07-13T14:11:51.350+02:00		Yes	Lamesa Banti	2020-07-09	Seka Chekorsa		Shashemane			Rural	28	Primary(1-8)	Yes	sometimes	Muslim	Yes, living with a partner	17	Yes	Not employed	Farmer	land cultivation		Medium	Medium	30	Primary(1-8)	Not employed	Yes		No							No		No	No
2020-07-09T05:41:41.789+02:00	2020-07-13T14:12:52.587+02:00		Yes	Lamesa Banti	2020-07-09	Seka Chekorsa		Shashemane			Rural	37	Primary(1-8)	No		Muslim	Yes, living with a partner	14	Yes	Not employed	Farmer	land cultivation		Medium	Medium	55	Primary(1-8)	Not employed	Yes		Yes	7	7	3	3	26	Three years	No		No	Yes	I don't know	0	0	0	0	0	0	0
2020-07-09T06:02:49.554+02:00	2020-07-13T14:12:41.746+02:00		Yes	Lamesa Banti	2020-07-09	Seka Chekorsa		Shashemane			Rural	45	Illiterate	No		Muslim	Yes, living with a partner	28	Yes	Not employed	Farmer	land cultivation		Medium	Medium	50	Illiterate	Not employed	Yes		Yes	8	1	1	0	22	Three years	No		No	Yes	I don't know	0	0	0	0	0	0	0
2020-07-09T06:16:05.752+02:00	2020-07-13T14:12:31.675+02:00		Yes	Lamesa Banti	2020-07-09	Seka Chekorsa		Shashemane			Rural	47	Illiterate	No		Muslim	Yes, living with a partner	20	No	Not employed	Farmer	land cultivation		Medium	Medium	52	Illiterate	Not employed	Yes		Yes	6	2	2	0	26	Three years	No		No	Yes	I don't know	0	0	0	0	0	0	0
2020-07-09T06:25:49.575+02:00	2020-07-13T14:13:08.039+02:00		Yes	Lamesa Banti	2020-07-09	Seka Chekorsa		Shashemane			Rural	31	Primary(1-8)	No		Muslim	Yes, living with a partner	18	Yes	Not employed	Trader/Own business	small business		Medium	Medium	38	Primary(1-8)	Not employed	Yes		Yes	5	5	2	3	14	Two Years	No		No	Yes	Implants	0	0	0	0	1	0	0
2020-07-09T06:47:16.107+02:00	2020-07-13T14:19:14.459+02:00		Yes	Lamesa Banti	2020-07-09	Seka Chekorsa		Shashemane			Rural	26	Primary(1-8)	No		Muslim	Yes, living with a partner	21	No	Not employed	Trader/Own business	small business		Medium	Medium	31	Primary(1-8)	Not employed	Yes		Yes	2	2	1	1	4	Two Years	No		No	Yes	Injectables	0	0	0	1	0	0	0
2020-07-09T07:02:13.512+02:00	2020-07-13T14:13:30.384+02:00		Yes	Lamesa Banti	2020-07-09	Seka Chekorsa		Shashemane			Rural	21	Primary(1-8)	Yes	sometimes	Muslim	Yes, living with a partner	17	Yes	Not employed	Trader/Own business	small business		Low	Low	35	Lower Secondary(9-10)	Employed	Yes		Yes	1	1	0	1	2	Three years	No		No	Yes	Implants	0	0	0	0	1	0	0
2020-07-09T07:15:45.223+02:00	2020-07-13T14:13:56.397+02:00		Yes	Lamesa Banti	2020-07-09	Seka Chekorsa		Shashemane			Rural	25	Primary(1-8)	No		Muslim	Yes, living with a partner	20	No	Not employed	Farmer	land cultivation		Medium	Medium	33	Lower Secondary(9-10)	Not employed	Yes		Yes	2	2	1	1	4	Three years	No		No	Yes	Implants	0	0	0	0	1	0	0
2020-07-09T07:32:05.048+02:00	2020-07-13T14:13:42.567+02:00		Yes	Lamesa Banti	2020-07-09	Seka Chekorsa		Shashemane			Rural	43	Illiterate	No		Muslim	Yes, living with a partner	23	Yes	Not employed	Farmer	land cultivation		Low	Low	55	Primary(1-8)	Not employed	Yes		Yes	5	5	3	2	36	Four Years	No		No	Yes	I don't know	0	0	0	0	0	0	0
2020-07-09T07:44:53.498+02:00	2020-07-13T14:14:43.448+02:00		Yes	Lamesa Banti	2020-07-09	Seka Chekorsa		Shashemane			Rural	36	Illiterate	No		Muslim	Yes, living with a partner	18	No	Employed	Employed and salaried	land cultivation		Medium	Medium	40	Primary(1-8)	Not employed	Yes		Yes	6	6	4	2	19	Four Years	No		No	Yes	Implants	0	0	0	0	1	0	0
2020-07-09T08:02:09.631+02:00	2020-07-13T14:14:11.655+02:00		Yes	Lamesa Banti	2020-07-09	Seka Chekorsa		Shashemane			Rural	20	Low Secondary(9-10)	Yes	sometimes	Muslim	Yes, living with a partner	18	No	Not employed	Trader/Own business	small business		Medium	Medium	26	Primary(1-8)	Not employed	Yes		Yes	1	1	1	0	2	Four Years	No		No	Yes	Implants	0	0	0	0	1	0	0
2020-07-09T08:16:18.258+02:00	2020-07-13T14:14:26.626+02:00		Yes	Lamesa Banti	2020-07-09	Seka Chekorsa		Shashemane			Rural	25	Illiterate	Yes	sometimes	Muslim	Yes, living with a partner	24	No	Not employed	Farmer	land cultivation		Low	Low	30	Primary(1-8)	Not employed	Yes		Yes	1	1	0	1	1	Two Years	No		No	Yes	Other	0	0	0	0	0	0	0
2020-07-09T08:31:40.285+02:00	2020-07-13T14:14:58.324+02:00		Yes	Lamesa Banti	2020-07-09	Seka Chekorsa		Shashemane			Rural	19	Primary(1-8)	No		Muslim	Yes, living with a partner	17	No	Not employed	No job at all	husbandry		Medium	Medium	27	Primary(1-8)	Not employed	Yes		Yes	1	1	1	0	2	Three years	No		No	Yes	Implants	0	0	0	0	1	0	0
2020-07-10T03:15:17.591+02:00	2020-07-13T14:15:10.728+02:00		Yes	Lamesa Banti	2020-07-10	Shabe Sombo			Sabaka Wala		Rural	23	Primary(1-8)	No		Muslim	Yes, living with a partner	19	No	Not employed	Trader/Own business	small business		Medium	Medium	32	Upper Secondary(11-12)	Not employed	Yes		Yes	1	1	1	0	2	Three years	No		No	Yes	Injectables	0	0	0	1	0	0	0
2020-07-10T03:34:20.121+02:00	2020-07-13T14:15:26.022+02:00		Yes	Lamesa Banti	2020-07-10	Shabe Sombo			Sabaka Wala		Rural	30	Illiterate	Yes	sometimes	Muslim	Yes, living with a partner	15	Yes	Not employed	Trader/Own business	small business		High	Medium	35	Primary(1-8)	Not employed	Yes		Yes	5	5	2	3	12	Three years	No		No	Yes	Injectables	0	0	0	1	0	0	0
2020-07-10T03:49:30.808+02:00	2020-07-13T14:15:38.250+02:00		Yes	Lamesa Banti	2020-07-10	Shabe Sombo			Sabaka Wala		Rural	25	Illiterate	No		Muslim	Yes, living with a partner	14	No	Not employed	Farmer	land cultivation		Low	Low	32	Primary(1-8)	Not employed	Yes		Yes	6	6	4	2	19	Four Years	No		No	Yes	Injectables	0	0	0	1	0	0	0
2020-07-10T03:59:27.939+02:00	2020-07-13T14:17:34.567+02:00		Yes	Lamesa Banti	2020-07-10	Shabe Sombo			Sabaka Wala		Rural	43	Illiterate	Yes	sometimes	Muslim	Yes, living with a partner	18	No	Not employed	Farmer	land cultivation		Medium	Medium	51	Primary(1-8)	Not employed	No		Yes	6	6	4	2	30	Three years	No		No	Yes	I don't know	0	0	0	0	0	0	0
2020-07-10T04:19:50.937+02:00	2020-07-13T14:15:53.360+02:00		Yes	Lamesa Banti	2020-07-10	Shabe Sombo			Sabaka Wala		Rural	43	Primary(1-8)	No		Muslim	Yes, living with a partner	18	Yes	Not employed	Farmer	land cultivation		Medium	Medium	52	Primary(1-8)	Not employed	Yes		Yes	6	5	3	2	35	Three years	No		No	Yes	I don't know	0	0	0	0	0	0	0
2020-07-10T04:28:34.903+02:00	2020-07-13T14:16:04.398+02:00		Yes	Lamesa Banti	2020-07-10	Shabe Sombo			Sabaka Wala		Rural	30	Illiterate	Yes	sometimes	Muslim	Yes, living with a partner	18	Yes	Not employed	Farmer	land cultivation		Low	Low	45	Primary(1-8)	Not employed	No		Yes	4	3	2	1	15	Three years	Yes		No	Yes	Implants	0	0	0	0	1	0	0
2020-07-10T04:44:54.259+02:00	2020-07-13T14:16:20.690+02:00		Yes	Lamesa Banti	2020-07-10	Shabe Sombo			Sabaka Wala		Rural	31	Illiterate	No		Muslim	Yes, living with a partner	18	Yes	Not employed	Farmer	land cultivation		Low	Low	38	Illiterate	Not employed	Yes		Yes	4	4	2	2	14	Two Years	No		No	Yes	Implants	0	0	0	0	1	0	0
2020-07-10T04:57:30.059+02:00	2020-07-13T14:16:34.970+02:00		Yes	Lamesa Banti	2020-07-10	Shabe Sombo			Sabaka Wala		Rural	35	Primary(1-8)	No		Muslim	Yes, living with a partner	18	No	Not employed	Farmer	land cultivation		Medium	Medium	43	Primary(1-8)	Not employed	Yes		Yes	8	8	1	7	25	Three years	No		No	Yes	Pill	0	0	0	0	0	1	0
2020-07-10T05:09:01.850+02:00	2020-07-13T14:16:49.919+02:00		Yes	Lamesa Banti	2020-07-10	Shabe Sombo			Sabaka Wala		Rural	20	Low Secondary(9-10)	Yes	frequently	Muslim	Yes, living with a partner	18	No	Not employed	Farmer	land cultivation		Medium	Medium	26	Primary(1-8)	Not employed	Yes		No							No		No	Yes	Implants	0	0	0	0	1	0	0
2020-07-10T05:25:48.484+02:00	2020-07-13T14:17:01.784+02:00		Yes	Lamesa Banti	2020-07-10	Shabe Sombo			Sabaka Wala		Rural	32	Primary(1-8)	No		Christian Orthodox	Yes, living with a partner	20	No	Not employed	Farmer	land cultivation		Medium	Medium	42	Illiterate	Not employed	No		Yes	5	5	4	1	26	Three years	No		No	Yes	I don't know	0	0	0	0	0	0	0
2020-07-10T05:57:12.832+02:00	2020-07-13T14:17:24.138+02:00		Yes	Lamesa Banti	2020-07-10	Shabe Sombo			Sabaka Wala		Rural	42	Primary(1-8)	Yes	sometimes	Muslim	Yes, living with a partner	17	No	Not employed	Farmer	land cultivation		Medium	Medium	51	Primary(1-8)	Not employed	Yes		Yes	8	5	2	3	27	Three years	No		No	Yes	Pill Injectables	0	0	0	1	0	1	0
2020-07-10T06:06:03.520+02:00	2020-07-13T14:17:13.878+02:00		Yes	Lamesa Banti	2020-07-10	Shabe Sombo			Sabaka Wala		Rural	30	Illiterate	No		Christian Protestant	Yes, living with a partner	18	No	Not employed	Farmer	land cultivation		Medium	Medium	52	Primary(1-8)	Not employed	No		Yes	5	5	1	4	18	Three years	No		No	Yes	Injectables	0	0	0	1	0	0	0
2020-07-10T06:35:50.672+02:00	2020-07-13T14:17:49.563+02:00		Yes	Lamesa Banti	2020-07-10	Shabe Sombo			Sabaka Wala		Rural	26	Low Secondary(9-10)	No		Christian Orthodox	Yes, living with a partner	18	No	Not employed	Farmer	land cultivation		Medium	Medium	28	Lower Secondary(9-10)	Not employed	No		Yes	1	1	0	1	8	Three years	No		No	Yes	Injectables	0	0	0	1	0	0	0
2020-07-10T06:46:59.719+02:00	2020-07-13T14:18:24.261+02:00		Yes	Lamesa Banti	2020-07-10	Shabe Sombo			Sabaka Wala		Rural	46	Upper Secondary/Preparatory (11-12)	Yes	frequently	Christian Orthodox	Yes, living with a partner	18	No	Not employed	Employed and salaried	land cultivation		High	High	48	Primary(1-8)	Not employed	No		Yes	4	4	2	2	30	Four Years	No		No	Yes	I don't know	0	0	0	0	0	0	0
2020-07-10T07:11:19.652+02:00	2020-07-13T14:18:00.419+02:00		Yes	Lamesa Banti	2020-07-10	Shabe Sombo			Sabaka Wala		Rural	37	Illiterate	No		Muslim	Yes, living with a partner	19	No	Not employed	Farmer	land cultivation		Medium	Medium	48	Primary(1-8)	Not employed	No		Yes	7	5	2	3	22	Three years	No		No	Yes	Injectables	0	0	0	1	0	0	0
2020-07-10T07:21:57.937+02:00	2020-07-13T14:18:57.982+02:00		Yes	Lamesa Banti	2020-07-10	Shabe Sombo			Sabaka Wala		Rural	46	Primary(1-8)	No		Muslim	Yes, living with a partner	26	Yes	Not employed	Farmer	land cultivation		Medium	Medium	63	Primary(1-8)	Not employed	Yes		Yes	3	3	0	3	28	More than four years	No		No	Yes	I don't know	0	0	0	0	0	0	0
2020-07-10T07:42:58.225+02:00	2020-07-13T14:18:12.186+02:00		Yes	Lamesa Banti	2020-07-10	Shabe Sombo			Sabaka Wala		Rural	40	Primary(1-8)	No		Muslim	Yes, living with a partner	28	Yes	Not employed	Farmer	land cultivation		Medium	Medium	65	Illiterate	Not employed	No		Yes	4	3	2	1	30	Two Years	No		No	Yes	Pill Injectables	0	0	0	1	0	1	0
2020-07-10T07:54:26.594+02:00	2020-07-13T14:18:46.095+02:00		Yes	Lamesa Banti	2020-07-10	Shabe Sombo			Sabaka Wala		Rural	39	Primary(1-8)	Yes	sometimes	Muslim	Yes, living with a partner	18	No	Not employed	Farmer	land cultivation		Medium	Medium	58	Illiterate	Not employed	Yes		Yes	7	6	3	3	30	Three years	No		No	Yes	Injectables Pill	0	0	0	1	0	1	0
2020-07-10T08:03:27.890+02:00	2020-07-13T14:18:34.783+02:00		Yes	Lamesa Banti	2020-07-10	Shabe Sombo			Sabaka Wala		Rural	38	Primary(1-8)	No		Muslim	Yes, living with a partner	30	No	Not employed	Farmer	land cultivation		Medium	Medium	55	Primary(1-8)	Not employed	Yes		Yes	4	4	2	2	28	Three years	No		No	Yes	Pill Injectables	0	0	0	1	0	1	0
2020-07-08T06:08:32.258+02:00	2020-07-13T14:07:45.498+02:00		Yes	Lamesa Banti	2020-07-08	Seka Chekorsa		Gura Ula Uke			Urban	27	Primary(1-8)	Yes	frequently	Muslim	Yes, living with a partner	18	No	Not employed	Trader/Own business	small business		Medium	Medium	37	Primary(1-8)	Not employed	Yes		Yes	3	3	3	0	8	Two Years	No		No	Yes	Implants Injectables	0	0	0	1	1	0	0
[truncated: 148 more columns]
